# Supplementary material for: Seasonal dynamics of bacterial community structure and function in the surf zone seawater of a recreational beach in Ostend, Belgium
Source: Environ Microbiol Rep. 2024 Nov 8;16(6):e70031. doi: 10.1111/1758-2229.70031 (PMC11544449; doi:10.1111/1758-2229.70031)
Supplement: Supplementary file 2 — Table S3. Relative abundance of identified taxa at the species level. Table S4. Abundant functions associated with human health and sulphur or sulphite oxidation, and their respective taxa predicted by FAPROTAX. Table S5. Relative abundance of taxa associated with abundant health‐relevant functions predicted by FAPROTAX. [file EMI4-16-e70031-s002.xlsx]

## Sheet: Table S3
Table S3 Relative abundance (%) of identified taxa at the species level.
Species	Subject ID	Spring									Summer								Fall									Winter
		18-03-27	18-04-03	18-04-17	18-05-16	18-05-24	18-05-30	18-06-06	18-06-12	18-06-20	18-06-27	18-07-04	18-07-10	18-07-17	18-07-30	18-08-14	18-08-28	18-09-04	18-10-02	18-10-16	18-10-30	18-11-13	18-11-20	18-11-27	18-12-04	18-12-11	18-12-18	19-01-02	19-01-18	19-01-15	19-01-22	19-01-29	19-02-05	19-02-19	19-03-05	19-03-12
Achromobacter marplatensis	KR338991.1.1501	0	0.20085	0	0	0	0	0	0	0	0	0	0	0	0	0	0	0	0	0	0	0	0	0	0.282409	0.204217	0	0	0	0	0	0	0	0	0	0.326419
Acidovorax sp. R-24667	AM084010.1.1518	0	0	0	0	0	0	0	0	0	0	0	0	0	0	0	0	0	0	0	0	0	0	0	0	0	0	0	0	0	0	0	0	0	0	0.226387
Acidovorax sp. R-25074	AM084034.1.1499	0	0	0.293216	0	0	0.625195	0.197091	0	0.284322	0	0	0	0.0423634	0	0	0	0	0	0	0	0	0	0	0	0	0	0	0	0	0	0	0	0.232934	0	0
Acinetobacter albensis	KR611794.1.1480	0	0	0	0	0	0	0	0	0	0	0	0	0	0	0	0	0	0	0	0	0	0	0	0	0	0	0	0	0	0	0	0	0	0	0.221122
Acinetobacter johnsonii	CP031011.1510261.1511801	0.00610986	0	0	0	0	0	0	0	0	0	0	0	0	0	0	0	0	0	0	0	0	0	0	0	0	0	0	0	0	0	0	0	0	0	0
Acinetobacter johnsonii XBB1	CP010350.1666491.1668035	0.0207735	0	0	0	0	0	0	0	0	0	0	0	0	0	0	0	0	0	0	0	0	0	0	0	0	0	0	0	0	0	0	0	0	0	0
Acinetobacter johnsonii XBB1	CP010350.2826891.2828435	0	0	0.039984	0	0	0	0	0	0	0	0	0	0	0	0	0	0	0	0	0	0	0	0	0	0	0	0	0	0	0	0	0	0	0	0
Acinetobacter sp. TTH0-4	CP012608.2340341.2341925	0	0	0	0	0	0	0	0	0	0	0	0	0	0	0	0	0	0	0	0	0	0	0	0	0	0	0	0	0	0	0	0	0	0	0.215858
Aeromonas veronii	CP032839.235732.237282	0	0	0.049504	0	0	0	0	0	0	0	0	0	0	0	0	0	0	0	0	0	0	0	0	0	0	0	0	0	0	0	0	0	0	0	0
Albidiferax sp. R-37567	FR691423.1.1489	0	0	0	0	0	0	0	0	0	0	0	0	0	0	0	0	0	0	0	0	0	0	0	0	0	0	0	0	0	0	0	1.21663	0	0	0
alpha proteobacterium BAL199	ABHC01000021.58250.59742	0.116087	0	0	0	0	0	0	0	0	0	0	0	0	0	0	0	0	0	0	0	0	0	0	0	0	0	0	0	0	0	0	0	0	0	0
alpha proteobacterium DG1252	DQ486492.1.1249	0.0183296	0	0	0	0	0	0.0919756	0.120464	0.0382281	0.120879	0	0	0	0.154428	0	0	0	0	0	0	0	0	0	0	0	0	0	0	0	0	0	0	0	0	0
alpha proteobacterium HIMB59	CP003801.1385012.1386387	0	0	0	0	0	0	0	0	0	0	0	0	0	0.0327023	0	0	0	0	0	0	0	0	0	0	0	0	0	0	0	0	0	0	0	0	0
Alteromonadaceae bacterium NB0076_02	KP770091.1.1534	0	0	0	0	0	0	0.0225246	0	0.241315	0.141025	0.141374	0	0.544036	0.168962	0	0	0	0	0	0	0	0	0	0	0	0	0	0	0	0	0	0	0	0	0
Alteromonas macleodii str. 'Balearic Sea AD45'	CP003873.2987750.2989270	0	0	0	0	0	0	0	0	0	0	0	0	0	0	0	0	0	0	0	0	0	0.941129	0	0	0	0	0	0	0	0	0	0	0	0	0
Aphanizomenon flos-aquae WA102	LJOW01000201.4043.5580	0	0	0	0	0.0578831	0.0260498	0	0	0	0	0	0	0	0	0	0	0	0	0	0	0	0	0	0.255079	0.0469147	0.109629	0	0.0874126	0.12023	0	0	0	0	0	0
Aquimarina macrocephali	AB517144.1.1467	0	0	0	0	0	0	0	0	0.126631	0	0	0	0	0	0	0	0	0	0	0	0	0	0	0	0	0	0	0	0.193413	0	0	0	0	0	0
Arcobacter butzleri 7h1h	CP006615.2184913.2186417	0	0	0	0	0	0	0	0	0	0	0	0	0	0	0.198926	0	0	0	0	0	0	0	0	0	0	0	0	0	0	0	0	0	0	0	0
Arcobacter cryaerophilus ATCC 43158	CP032823.102401.103906	0	0	0.110432	0	0	0	0	0	0	0	0	0	0	0	0	0	0	0	0	0	0	0	0	0	0	0.255801	0	0	0	0	0	0	0	0	0
Arcobacter cryaerophilus ATCC 43158	CP032823.69871.71376	0	0	0.10472	0	0	0	0	0	0	0	0	0	0	0	0	0	0	0	0	0	0	0	0	0	0	0	0	0	0	0	0	0	0	0	0
Arcobacter cryaerophilus ATCC 43158	CP032823.568634.570139	0	0	0	0	0.493385	0	0	0	0	0	0	0	0	0	0	0	0	0	0	0	0	0	0	0.510158	0	0.164444	0	0	0	0	0	0	0	0.276887	0.0895019
Arcobacter cryaerophilus ATCC 43158	CP032823.785256.786761	0	0	0	0	0	0	0	0	0	0	0	0	0	0	0	0	0	0	0	0	0	0	0	0	0	0	0	0	0	0	0	0	0	0.262314	0.14215
Arcobacter nitrofigilis DSM 7299	CP001999.2660340.2661844	0	0	0	0	0	0	0	0	0	0	0	0	0	0	0	0	0	0	0	0	0	0	0	0	0	0	0	0	0.0470465	0	0	0	0	0	0
Arcobacter sp. LPB0137	CP019070.1936360.1937877	0	0	0	0	0	0	0	0	0	0	0	0	0.205128	0	0	0	0	0	0	0	0	0	0	0	0	0	0	0	0	0	0	0	0	0	0
Arcobacter sp. ONE-2	KF650753.1.1478	0	0	0	0	0	0	0	0	0	0	0	0	0	0	0	0	0	0	0	0	0	0	0.553054	0	0	0	0	0	0	0	0	0	0	0	0
Arcobacter sp. R-28314	AM084114.1.1464	0	0	0	0	0	0	0	0	0	0	0	0	0	0	0	0	0	0	0	0	0	0	0	0	0	0	0	0	0	0	0	0	0.128351	0	0
Arcobacter sp. UDC415	JQ895021.1.1435	0	0	0	0	0	0	0	0	0	0	0	0.177676	0.376812	0	0	0	0	0	0	0	0	0	0	0	0	0	0	0	0	0	0	0	0	0	0
Arcticibacterium luteifluviistationis	KU529276.1.1439	0	0	0	0.0694709	0	0	0	0	0	0	0	0	0	0	0	0	0	0	0	0	0	0	0	0	0	0	0	0	0	0	0	0	0	0	0
Aurantimicrobium minutum	AB540017.1.1473	0	0	0	0	0	0	0	0	0	0	0	0	0	0	0	0	0	0	0	0	0	0	0	0.273299	0	0	0	0	0	0	0	0	0	0	0
bacterium endosymbiont of Osedax mucofloris	FN773272.1.1485	0	0	0	0	0	0	0	0	0.119463	0	0	0	0	0	0	0	0	0.288277	0	0	0.274348	0	0	0.173089	0	0	0	0	0	0	0.243845	0	0	0	0
bacterium enrichment culture clone EB24.11	EU573101.1.1487	0	0.409424	0	0	0	0	0	0	0	0	0	0	0	0	0	0	0	0	0	0	0	0	0	0	0.08831	0	0	0	0	0	0	0	0	0	0.0368537
beta proteobacterium CB	CP004348.32928.34463	0.542555	0.1854	0.129472	0	0	0.250078	0	0	0	0	0	0	0	0	0	0	0	0	0	0	0	0	0	0.455498	0	0.593824	0.870081	0.690559	0.386827	0	0.688112	1.20189	0.941244	0	0.558071
beta proteobacterium TE1	AB626830.1.1444	0	0	0	0	0	0	0	0	0	0	0	0	0	0	0	0	0	0	0	0	0	0	0	0	0	0	0.336168	0	0	0	0	0	0	0	0.184269
Betaproteobacteria bacterium MOLA814	AYMW01000003.487231.488775	0	0	0	0	0	0	0	0	0	0	0	0	0	0	0	0	0	0	0	0	0	0	0	0	0	0.210122	0	0	0	0	0	0	0	0	0
bioreactor metagenome	LLEL01000725.12.1508	0	0	0	0	0	0	0	0	0	0.0978544	0.0523606	0	0	0	0	0	0	0	0	0.30594	0	0	0	0	0	0	0	0	0	0	0	0	0	0	0
bioreactor metagenome	AMWB02136182.12234.13777	0	0	0	0	0	0	0	0	0	0	0	0	0	0	0	0	0	0	0	0	0	0	0	0	0	0	0	0	0.198641	0	0	0	0	0	0
Bradyrhizobium japonicum USDA 124	ARFJ01000006.237609.239077	0	0	0	0	0	0	0	0	0	0	0	0	0	0	0	0	0	0	0.486396	0	0	0	0	0	0	0	0	0	0	0	0	0	0	0	0
Brevibacterium aurantiacum	CP017150.719812.721288	0.043991	0	0	0	0	0	0	0	0	0	0	0	0	0	0	0	0	0	0	0	0	0	0	0	0	0	0	0	0	0	0	0	0	0	0
Brevundimonas mediterranea	AJ244706.1.1397	0	0	0	0	0	0	0	0	0	0	0	0	0	0	0	0	0	0	0	0.322937	0	0	0	0	0	0	0	0	0	0	0	0	0	0	0
Candidatus Endonucleobacter bathymodioli	FM244838.1.1435	0	0	0	0	0	0	0	0	0	0	0	0	0	0	0	0	0	0	0	0	0	0	0	0	0	0	0	0	0	0	0.066807	0	0	0	0
Candidatus Fonsibacter ubiquis	CP024034.172000.173465	0	0	0	0	0	0	0	0	0	0	0	0	0	0	0	0	0	0	0	0	0	0	0	0.236859	0	0	0.138422	0	0.0993204	0	0	0	0	0	0
Candidatus Methylopumilus planktonicus	LN827929.939679.941208	0	0	0	0	0.212238	0	0	0	0	0	0	0	0	0	0	0	0	0	0	0	0	0	0	0.273299	0	0	0	0	0	0	0	0	0	0	0
Candidatus Nucleicultrix amoebiphila FS5	CP008743.1833030.1834522	0	0	0	0	0	0	0	0	0	0	0	0	0	0	0	0	0	0	0	0.20396	0	0	0	0	0	0	0	0	0	0	0	0	0	0	0
Candidatus Pacebacteria bacterium RIFCSPHIGHO2_02_FULL_46_9	MFWS01000017.29476.30985	0.0501008	0	0	0	0	0	0	0	0	0	0	0	0	0	0	0	0	0	0	0	0	0	0	0	0	0	0	0	0	0	0	0	0	0	0
Candidatus Pelagibacter sp. IMCC9063	CP002511.109472.110973	0	0	0	0	0.0523705	0	0	0	0	0	0	0	0	0	0	0	0	0	0	0	0	0	0	0	0	0	0	0	0	0	0.0901894	0	0.0760601	0	0
Candidatus Pelagibacter ubique	AF510191.1.1447	0	0	0	0	2.6957	0	12.2328	12.7256	0	15.4063	0	0.647993	0	0	0	0	0	0	0	0	0	0	0	0	0	0	0	0	0	0	0	0	0	0	0
Candidatus Pelagibacter ubique HTCC1062	CP000084.511358.512831	0	5.91734	4.58483	6.42538	3.94157	10.644	0	0	0	14.1414	10.816	0	8.06243	0	0	0	0	0	0	0	0	0	0	0	0	0	0	0	0	0	0	0	0	0	0
Candidatus Planktophila lacus	CP016780.640848.642370	0	0	0	0	0	0	0	0	0	0	0	0	0	0	0	0	0	0	0	0	0	0	0	0.145759	0	0	0	0	0	0	0	0	0	0	0
Candidatus Planktophila sulfonica	CP016773.631592.633114	0	0	0	0	0	0	0	0	0	0	0	0	0	0	0	0	0	0	0	0	0	0	0	0	0.104868	0	0.237295	0	0.0575013	0	0	0	0.03803	0	0
Candidatus Planktophila versatilis	CP016774.604143.605664	0.0219955	0	0	0	0	0	0	0	0	0	0	0	0	0	0	0	0	0	0	0	0	0	0	0	0	0	0.237295	0	0	0	0	0	0	0	0
Candidatus Planktophila versatilis	CP016775.598186.599707	0.0219955	0	0	0	0	0	0	0	0	0	0	0	0	0	0	0	0	0	0	0	0	0	0	0	0	0	0	0	0	0	0	0	0	0	0
Candidatus Thioglobus autotrophicus	CP010552.652108.653656	0.0513228	0	0	0	0.286659	0.380327	0	0.417471	0.370335	0.385661	0.137883	0	0.490524	0.127176	0	0.773629	0	1.72966	0.972792	3.0594	2.39075	0.620745	2.29912	3.03362	49.4122	14.8821	0	7.32517	13.978	12.181	3.2368	7.22239	2.27705	0.947246	0.500158
Candidatus Thioglobus singularis PS1	CP006911.1526615.1528157	0	0	0	0	0	0	0	0	0	0	0	0	0	0	0	0	0	0	0	0	0.254752	0	0	0	0	0	0	0	0	0	0	0	0	0	0
Celeribacter marinus	CP012023.1430540.1431953	0	0	0	0.381409	0	0	0	0	0	0	0	0	0	0	0	0	0	0	0	0	0	0	0	0	0	0	0	0	0	0	0	0	0	0	0
Celeribacter marinus	CP012023.1932852.1934265	0	0	0	0.317387	0	0	0	0	0	0	0	0	0	0	0	0	0	0	0	0	0	0	0	0	0	0	0	0	0	0	0	0	0	0	0
Cetobacterium somerae	AJ438155.1.1470	0	0	0	0	0	0	0	0	0	0	0	0	0	0	0	0	0	0	0	0	0.627082	0	0	0	0	0	0	0	0	0	0	0	0	0	0
Clostridioides difficile	CP016104.152312.153802	0	0	0	0	0	0	0	0	0	0	0	0	0.0401338	0	0	0	0	0	0	0	0	0	0	0	0	0	0	0	0	0	0	0	0	0	0
Clostridium saudiense	HG726039.1.1478	0	0	0.022848	0	0	0	0	0	0	0	0	0	0	0	0	0	0	0	0	0	0	0	0	0	0	0	0	0	0	0	0	0	0	0	0
Colwellia aestuarii	DQ055844.1.1496	0	0	0	0	0	0	0	0	0	0	0	0	0	0	0	0	0	0	0	0	0	0	0	0	0	0	0	0	0	0	0	0	0.3803	0	0
Colwellia psychrerythraea	AB011364.1.1504	0	0	0	0.224759	0	0	0	0	0	0	0	0	0	0	0	0	0	0	0	0	0	0	0	0	0	0	0	0	0	0	0	0	0	0	0
Colwellia psychrerythraea	JQED01000019.21.1549	0	0	0	0	0.248071	0	0	0	0	0	0	0	0	0	0	0	0	0	0	0	0	0	0	0	0	0	0	0	0	0	0	0	0	0	0
Colwellia psychrerythraea 34H	CP000083.1656456.1657967	0	0	0.118048	0	0	0	0	0	0	0	0	0	0	0	0	0	0	0	0	0	0	0	0	0	0	0	0	0	0	0	0	0	0	0	0
Colwellia rossensis	AY167305.1.1490	0.637869	0	0	0	0	0	0	0	0	0	0	0	0	0	0	0	0	0	0	0	0	0	0	0	0	0	0	0	0	0	0	0	0	0	0
Colwellia sp. Arc7-D	CP028924.540922.542468	0	0	0	0	0	0	0	0	0	0	0	0	0	0	0	0	0	0	0	0	0	0	0	0	0	0	0	0	0	0	0	0	0.0760601	0	0
Cryomorphaceae bacterium IMCC11233	KR611617.1.1445	0	0	0	0.145753	0	0	0	0	0	0	0	0	0	0	0	0	0	0	0	0	0	0	0	0	0	0	0	0	0	0	0	0	0	0	0
Cutibacterium acnes	AB042288.1.1486	0	0.10815	0	0	0	0	0	0	0	0	0	0	0	0	0	0	0	0	0	0	0	0	0	0	0	0	0	0	0	0	0	0	0	0	0
Cutibacterium acnes	AB538431.1.1486	0	0.1545	0	0	0	0	0	0	0	0	0	0	0	0	0	0	0	0	0	0	0	0	0	0	0	0	0	0	0	0	0	0	0	0	0
Erythrobacter sp. H204	HQ622541.1.1426	0	0	0	0	0	0	0	0	0	0	0	0	0	0	0	0	0	0	0	0	0	0	0	0	0	0	0	0	0	0	0	0.608317	0	0	0
Erythrobacter sp. MOLA 47	AM990822.1.1451	0	0	0	0	0	0	0	0	0	0	0.0628327	0	0.532887	0	0	0	0	0	0	0	0	0	0	0	0	0	0	0	0	0	0	0	0	0	0
Escherichia coli	CP030939.4688486.4690039	0.111199	0	0	0	0	0	0	0	0	0	0	0	0	0	0	0	0	0	0	0	0	0	0	0	0	0	0	0	0	0	0	0	0	0	0
Ewingella americana	AB273745.1.1489	0	0	0	0	0	0	0	0	0	0	0	0	0	0	0	0	0	0	0	0	0	0	0	0	0	0	0	0	0	0	0	0	0	0	0.205328
Formosa sp. Hel3_A1_48	CP017259.1617272.1618791	0	0	0	0	0	0	0	0	0	0	0	0	0	0.118092	0	1.0259	0	0	0	0	0	0	0	0	0	0	0	0	0	0	0	0	0	0	0
Formosa sp. Hel3_A1_48	CP017259.618357.619876	0	0	0	0	0	0	0	0	0	0	0	0	0	0	0	0.874538	0	0	0	0	0	0	0	0	0	0	0	0	0	0	0	0	0	0	0
Francisella sp. FSC1006	CP009574.841721.843265	0	0	0	0	0	0	0	0	0	0	0	0	0.205128	0	0	0	0	0	0	0	0	0	0	0	0	0	0	0	0	0	0	0	0	0	0
Francisella sp. TX077308	CP002872.458293.459822	0	0	0	0	0	0	0	0	0.0525637	0	0	0	0	0	0	0	0	0	0	0	0	0	0	0	0	0	0	0	0	0	0	0	0	0	0
Fulvivirga lutimaris	KU563147.1.1441	0	0	0	0	0	0	0	0	0	0	0	0	0	0	0	0	0	0	0	0	0	0	0	0	0	0	0	0	0	0	0	0.243327	0	0	0
Fusobacteriaceae bacterium F3	KT799837.1.1507	0	0	0	0	0	0	0	0	0	0.0143904	0	0	0.0468227	0	0	0	0	0	0	0	0	0	0	0	0	0	0	0	0	0	0	0	0	0	0
gamma proteobacterium SCGC AAA076-D02	ARQW01000002.43128.44648	0.0329932	0	0	0	0	0	0	0	0	0	0	0	0	0	0	0	0	0	0	0	0	0.440529	0.568855	0	0	0.566417	0	0	0	0	0.197081	0	0	0	0
gamma proteobacterium SCGC AAA076-P13	ARRA01000003.93741.95255	0.635425	0.757049	0.40936	0.504005	0	0	0	2.86415	0	0	0	0	0	0	0	0	0	0	2.03678	0	0	0	0	2.43236	4.23336	2.90517	3.00573	1.15385	0.96184	0.875396	2.80589	2.04985	4.2356	19.0469	19.7536
gamma proteobacterium SOC A20(46)	DQ628970.1.1475	0	0	0	0	0	0	0	0	0	0	0	0	0	0	0	0	0	0	0	0	0	0	0	0	0	0	0	0	0	0	0	0	0	0	0.200063
Gammaproteobacteria bacterium P1_50_1AA2	KT906981.1.1465	0	0	0	0	0	0	0.0638198	0	0	0	0	0	0	0	0	0	0	0	0	0	0	0	0	0	0	0	0	0	0	0	0	0	0	0	0
Gammaproteobacteria bacterium P1_50_4AA3	KT906991.1.1465	0	0	0	0	0	0	0	0.076848	0	0	0	0	0	0	0	0	0	0	0	0	0	0	0	0	0	0	0	0	0	0	0	0	0	0	0
Gemella haemolysans	AM157450.1.1517	0	0.0695249	0	0	0	0	0	0	0	0	0	0	0	0	0	0	0	0	0	0	0	0	0	0	0	0	0	0	0	0	0	0	0	0	0
Glaciecola sp. HTCC2999	ABST01000050.10.1520	0	0	0	0	0	0	0	0	0	0	0.0575966	1.17057	0	0.107191	0	0	0.619323	0	0	0	0	0	0	0	0	0	0	0	0	0	0	0	0	0	0
Haemophilus parainfluenzae	CP031477.862302.863821	0	0.115875	0	0	0	0	0	0	0	0	0	0	0	0	0	0	0	0	0	0	0	0	0	0	0	0	0	0	0	0	0	0	0	0	0
Hafnia sp. NJ-71	AM419021.1.1507	0	0	0	0	0	0	0	0	0	0	0	0	0	0	0	0	0	0	0	0	0	0	0.0869084	0	0	0	0	0	0	0	0	0	0	0	0
hypersaline lake metagenome	AGBJ01001504.155.1626	0	0	0	0	0	0	0	0	0.0477852	0	0	0	0	0	0	0	0	0	0	0	0	0	0	0	0	0	0	0	0	0	0	0	0	0	0
Hypsibius dujardini	LMYF01017862.1638.3127	0	0	0	0	0	0	0	0	0	0	0	0	0	0	0	0	0	0	0	0	0	1.46175	0	0	0	0	0	0	0	0	0	0	0	0	0
Lacinutrix jangbogonensis	KF977035.1.1443	0	0	0	0.0149839	0	0	0	0	0	0	0	0	0	0	0	0	0	0	0	0	0	0	0	0	0	0	0	0	0	0	0	0	0	0	0
Legionella impletisoli	AB233209.1.1494	0	0	0	0	0	0	0	0	0	0	0	0	0	0	0	0	0	0	0	0.926319	0	0	0	0	0	0	0	0	0	0	0	0	0	0	0
Legionella tunisiensis	JF779686.1.1507	0	0	0	0	0	0	0	0	0	0	0	0	0	0	0	0	0	0	0	0	0	0	1.33523	0	0	0	0	0	0	0	0	0	0	0	0
Lentibacter algarum	FJ436732.1.1375	0	0	0	5.04413	3.79272	4.24091	0.722665	0	0.640321	0.590004	0.32289	0	0	0.265252	0	0	1.39004	0	0	0	0	0	0	0	0	0	0	0	0.292734	0	0.400842	0.471907	0.546682	0	0
Lentilitoribacter donghaensis	JX139717.1.1443	0	0	0	0.205688	0.0689085	0	0	0	0	0	0	0	0	0	0	0	0	0	0	0	0	0	0	0	0	0	0	0	0	0	0	0	0	0	0
Lentisphaera araneosa HTCC2155	ABCK01000003.100786.102281	0.740514	0.162225	0	0	0	0.0520996	0	0	0.205476	0.082025	0.0750502	0	0	0	0	0	0	0	0	0	0.254752	0	0	0	0	0	0	0	0	0	0	0	0	0	1.08982
Lentisphaera araneosa HTCC2155	ABCK01000020.85199.86694	0	0.20085	0	0	0	0	0	0	0	0.143904	0	0	0	0	0	0	0	0	0	0	0	0	0	0	0	0	0	0	0	0	0	0	0	0	0
Leptospira licerasiae serovar Varillal	EF612284.1.1348	0	0	0	0	0	0	0	0	0	0	0	0	0	0	0	0	0	0.400384	0	0	0	0	0	0	0	0	0	0	0	0	0	0	0	0	0
Leptospira sp. E88	LC196088.1.1433	0.0281053	0	0	0	0	0	0	0	0	0	0	0	0	0	0	0	0	0.336323	0	0	0	0	0.142214	0.491938	0	0	0	0	0	0	0	0	0	0	0
Limnohabitans sp. 63ED37-2	CP011774.41886.43406	0	0	0	0	0.36108	0.0416797	0	0	0	0	0	0	0	0	0	0	0	0	0	0	0	0	0	0	0	0	0	0	0	0	0	0	0	0	0
Limnohabitans sp. 63ED37-2	CP011774.53360.54880	0	0	0	0	0.303197	0	0	0	0	0	0	0	0	0	0	0	0	0	0	0	0	0	0	0	0	0	0	0	0	0	0	0	0	0	0
Limnohabitans sp. 63ED37-2	CP011774.47623.49143	0	0	0	0	0	0	0	0	0	0	0	0	0	0	0	0	0	0	0	0	0	0	0	0	0.546418	0	0	0	0	0	0	0	0	0	0.605454
Lutibacter litoralis	AY962293.1.1444	0	0	0.049504	0	0	0	0	0	0	0	0	0	0	0	0	0	0	0	0	0	0	0	0	0	0	0	0	0	0	0	0	0	0	0	0
Lutibacter profundi	KP704270.1.1506	0	0	0	0	0	0	0	0	0	0	0	0	0	0	0	0	0	0	0	0	0	0	0	0	0	0	0.257069	0	0	0	0	0	0	0	0
Maricaulis maris	KY047401.1.1406	0	0	0	0.023157	0	0	0	0	0	0	0	0	0	0	0	0	0	0	0	0	0	0	0	0	0	0	0	0	0	0	0	0	0	0	0
marine gamma proteobacterium HTCC2080	AY386339.1.1443	0	0	0.405552	0	0	1.28165	0	0	0	0	0	0	0	0	0	0	0	0	0	0	0	0	0	0	0	0	0	0	0	0	0	0	0	0	0
marine gamma proteobacterium HTCC2080	AAVV01000015.29618.31150	0	0	0	0	0	0	0.407321	0	0	0.53676	0	0.522575	0	0	0	1.05954	0	0	0	0	0	0	0	0	0	0	0	0	0	0	0	0	0.26621	0	0
marine gamma proteobacterium HTCC2120	AY386340.1.1451	0.458239	0.471224	0.378896	0	0	0	0	0	0	0	0	0	0	0	0	0	0	0	0	0	0	0	0	0	0	0	0	0	0	0	0	0.0737354	0	0	0
marine gamma proteobacterium HTCC2121	AY386341.1.1450	0	0.533024	1.10242	0	0.501654	0	0	0	0	0	0	0	0	0	0	0	0	0	0	0	0	0	0	0	0.223535	0.219258	0	0	0.214323	0	0	0	0	0	0.973992
marine gamma proteobacterium HTCC2148	ABXQ01000070.205.1718	0.0171076	0	0	0	0	0	0	0	0.298657	0	0	0	0	0	0	0	0	0	0	0	0	0	0	0	0	0	0	0	0	0	0	0	0	0	0
marine gamma proteobacterium HTCC2148	AY386334.1.1350	0	0	0.072352	0	0	0	0	0	0	0	0	0	0	0	0	0	0	0	0	0	0	0	0	0	0	0	0	0	0	0	0	0	0	0	0
marine gamma proteobacterium HTCC2151	AY386342.1.1508	0	0	0	0	0	0	0	0	0	0.0733908	0	0	0	0	0	0	0	0	0	0	0.117578	0.620745	0.647863	0.646807	0.284248	0.310616	0	0.559441	0.266597	0	0.330694	0.294942	0.237688	0	0.784458
marine gamma proteobacterium HTCC2180	AY386343.1.1508	0	0	0	0	0	0	0	0	0	0	0	0	0	0	0	0	0	0	0	0.416419	0.901431	0	0	0	0.220775	0.411109	0	0	0.235233	0	0.180379	0	0.185396	0	0
marine gamma proteobacterium HTCC2188	AY386344.1.1508	0	0	0	0	0	0	0	0	0	0	0	3.88796	0	0	0	0	0	0	0	0	0	0	0	0	0	0	0	0	0	0	0	0	0	0	0
marine gamma proteobacterium HTCC2223	AY386336.1.1352	0	0	0	0	0	0	0	0	0	0	0	0.459866	0	0	0	0	0	0	0	0	0	0	0	0	0	0	0	0	0	0	0	0	0	0	1.12667
marine metagenome	AACY020059431.1419.2884	1.4737	0.0695249	0.079968	0.107612	0	0	0.441107	0.299084	0.119463	0.25327	0.0401431	0	0	0	0	0	0.45417	0.44843	0	0.161469	0	0.30036	0.260725	0	0	0	0.988728	1.20629	0.70047	1.75079	0.354077	0.405545	0	0	0
marine metagenome	AACY020462030.661.2167	0.404472	0.1236	0.026656	0.396393	0.780044	0.609565	8.57438	10.7234	6.14039	4.64233	1.4661	2.81145	2.37235	0	0	2.06862	0	0	0	0	2.23398	1.24149	0.82168	7.43373	0	1.40691	8.95788	7.16783	6.00627	3.2222	3.95497	4.15868	6.44609	8.94783	0.347478
marine metagenome	AACY020468607.261.1725	0.752734	0	0	0	0	0	0	0.182774	0	0	0	0	0	0	0	0	0.646848	0	0	0	0	0	0.331832	0	0	0	0.613012	0.515734	0.538421	0	0	0.516148	0	0	0
marine metagenome	AACY020551516.3485.4953	0.0183296	0	0	0	0	0	0	0	0	0	0	0	0	0	0	0	0	0	0	0	0	0	0	0	0	0	0	0	0	0	0	0	0	0	0
marine metagenome	AACY023335711.3.1523	1.09855	0	0	0	0	0	0	0	0	0	0	0	0	0	0	0	0	0	0	0	0	0	0	0	0	0	0	0	0	0	0	1.71066	0	0	0
marine metagenome	FLOH01000075.58073.59518	0.0158856	0	0	0.0585735	0.289416	0.0573096	0.0900985	0	0.181584	0.0143904	0	0	0	0	0	0	0	0	0	0	0	0	0	0	0	0	0	0	0	0	0	0	0	0	0
marine metagenome	AACY020465546.1.1481	0	0	0.017136	0.153926	0	0	0	0	0	0	0	0	0.0200669	0	0	0	0	0	0	0	0.666275	0	0.173817	0.282409	0.218015	0	0	0	0	0	0	0	0	0.0728651	0.300095
marine metagenome	AACY020105546.1130.2631	0	0	0	0	0	0	0	0.0353085	0	0.0374149	0	0	0	0.0363359	0	0	0	0	0	0	0	0	0	0	0	0	0.47459	0	0	0	0	0	0	0	0
marine metagenome	AACY020458202.2977.4452	0	0	0	0	0	0	0	0	0	0.0345368	0	0	0	0	0	0	0	0	0	0	0	0	0	0	0	0	0	0	0	0	0	0	0	0	0
marine metagenome	AACY020544257.531.2038	0	0	0	0	0	0	0	0	0	0	0	0.167224	0	0	0	0	0	0	0	0	0	0	0	0	0	0	0	0	0	0	0	0	0	0	0
marine metagenome	AACY020073989.594.2129	0	0	0	0	0	0	0	0	0	0	0	0	0	0	0	0.100908	0.90834	0	0	0.620379	0	0	0	0.282409	0.171101	0.447652	0	0	0.297961	0.0931272	0.197081	0.136411	0.123598	0	0
marine metagenome	AACY023933827.22.1477	0	0	0	0	0	0	0	0	0	0	0	0	0	0	0	0	0	0	9.54552	0	0	0	0	6.17655	0	0	6.44651	9.71154	0	0	0	0	0	0	0
marine metagenome	AACY020359284.2920.4399	0	0	0	0	0	0	0	0	0	0	0	0	0	0	0	0	0	0	0	0.484406	0	0	0.655764	0	0.08831	0.484195	0	0	0	0	0	0	0	0	0
marine metagenome	CEWO01007970.2457.3956	0	0	0	0	0	0	0	0	0	0	0	0	0	0	0	0	0	0	0	0	0	0	0	0	0	0	0	0	0	0	0	0	0.118844	0	0
Marinifilum sp. 4SWWS2-6	KT266597.1.1487	0	0	0	0	0	0	0	0	0	0	0	0	0	0	0	0	0	0	0.683995	0	0	0	0	0	0	0	0	0	0	0	0	0	0	0	0
Massilia violaceinigra	CP024608.1410175.1411715	0	0	0	0	0	0	0	0	0	0	0	0	0	0	0	0	0	0	0	0	0	0	0	0	0	0	0	0	0	0	0	0	0.156874	0	0
metagenome	FPLK01000034.18.1534	0.14908	0	0	0	0	0	0	0	0	0	0	0	0	0	0	0	0	0	0	0	0	0	0	0	0	0	0	0	0	0	0	0	0	0	0
metagenome	FPLK01001345.6.1529	0.186962	0	0	0	0	0	0	0	0	0	0	0	0	0	0	0	0	0	0	0	0	0	0	0	0	0	0	0	0	0	0	0	0	0	0
metagenome	FPLK01002134.14.1524	0.146637	0	0	0	0	0	0	0	0	0	0	0	0	0	0	0	0	0	0	0	0	0	0	0	0	0	0	0	0	0	0.106891	0	0	0	0
metagenome	FPLK01002988.11.1513	0.108755	0	0	0	0	0	0	0	0	0	0	0	0	0	0	0	0	0	0	0	0	0	0	0	0	0	0	0	0	0	0	0	0	0	0
metagenome	FPLP01004644.9.1484	0.359259	0	0	0	0	0	0	0	0	0	0	0	0	0	0	0	0	0	0	0	0	3.22387	0	0	0	0	0	0	0	0	0	0	0	0	0
metagenome	FPLS01017333.1.1416	0.040325	0	0	0	0	0	0	0	0	0	0	0	0	0	0	0	0	0	0	0	0	0	0	0	0	0	0	0	0	0	0	0	0	0	0
metagenome	FPLS01043846.16.1335	0.0109977	0	0	0	0	0	0	0	0	0	0	0	0	0	0	0	0	0	0	0	0	0	0	0	0	0	0	0	0	0	0	0	0	0	0
metagenome	FPLS01052024.11.1479	0.0391031	0	0	0	0	0	0	0	0	0	0	0	0	0	0	0	0	0	0	0	0	0	0	0	0	0	0	0	0	0	0	0	0	0	0
metagenome	FPLS01035518.18.1478	0	0.0617999	0	0	0	0	0	0	0	0	0	0	0	0	0	0	0	0	0	0	0	0	0	0	0	0	0	0	0	0	0	0	0	0	0
metagenome	FPLK01000245.9.1519	0	0	0.051408	0	0	0	0	0	0	0	0	0	0	0	0	0	0	0	0	0	0	0	0	0	0	0	0	0	0	0	0	0.173278	0	0	0
metagenome	FUWD013268390.139574.141068	0	0	0	0.0667466	0.121279	0	0.0844674	0	0	0	0	0	0	0	0	0	0	0	0	0	0	0	0	0	0	0	0	0	0	0	0	0	0	0	0
metagenome	FPLK01001904.12.1523	0	0	0	0	0.115766	0	0	0	0	0	0	0	0	0	0	0	0	0	0	0	0	0	0	0	0	0	0	0	0	0	0	0	0	0	0
metagenome	FPLS01009566.17.1562	0	0	0	0	0.0799338	0	0.0544345	0	0.0573422	0	0	0	0	0	0	0	0	0	0	0	0	0	0.0869084	0	0	0	0	0	0	0	0	0	0	0	0
metagenome	FUWD013429422.23280.24783	0	0	0	0	0	0	0	0.0103849	0	0	0	0	0	0	0	0	0	0	0	0	0	0	0	0	0	0	0	0	0	0	0	0	0	0	0
metagenome	FUFK010061665.255.1752	0	0	0	0	0	0	0	0	0	0	0	0	0	0	0.179033	0	0	0	0	0	0	0	0	0	0	0	0	0	0	0	0	0	0	0	0
metagenome	FPLS01030732.1.1362	0	0	0	0	0	0	0	0	0	0	0	0	0	0	0	0	0	0	0	0.331435	0	0	0	0	0	0	0	0	0	0	0	0	0	0	0
metagenome	FPLS01026699.21.1522	0	0	0	0	0	0	0	0	0	0	0	0	0	0	0	0	0	0	0	0	0	0	0	0.491938	0.0607131	0	0	0	0	0	0	0	0	0	0
metagenome	FPLK01001074.12.1524	0	0	0	0	0	0	0	0	0	0	0	0	0	0	0	0	0	0	0	0	0	0	0	0	0	0	0.573463	0	0	0	0	0.265448	0.251949	0	0
metagenome	FPLK01002263.13.1498	0	0	0	0	0	0	0	0	0	0	0	0	0	0	0	0	0	0	0	0	0	0	0	0	0	0	0.177971	0	0	0	0	0	0	0	0
metagenome	FPLK01000088.13.1493	0	0	0	0	0	0	0	0	0	0	0	0	0	0	0	0	0	0	0	0	0	0	0	0	0	0	0	0	0	0	0.0567859	0	0	0	0
metagenome	FPLP01003601.2.1453	0	0	0	0	0	0	0	0	0	0	0	0	0	0	0	0	0	0	0	0	0	0	0	0	0	0	0	0	0	0	0.607943	0	0	0	0
metagenome	FPLS01029297.13.1530	0	0	0	0	0	0	0	0	0	0	0	0	0	0	0	0	0	0	0	0	0	0	0	0	0	0	0	0	0	0	0	0.23964	0	0	0
metagenome	FUWD013269270.623.2052	0	0	0	0	0	0	0	0	0	0	0	0	0	0	0	0	0	0	0	0	0	0	0	0	0	0	0	0	0	0	0	0.0184339	0	0	0
metagenome	FPLK01002510.10.1490	0	0	0	0	0	0	0	0	0	0	0	0	0	0	0	0	0	0	0	0	0	0	0	0	0	0	0	0	0	0	0	0	0.0998289	0	0
Methylobacterium oryzae CBMB20	CP003811.1919737.1921182	0	0	0	0	0	0	0	0	0	0	0	0	0	0	0	0	0	0	0	0	0	0	0	0	0.0662325	0	0	0	0	0	0	0	0	0	0
Methylobacterium phyllosphaerae	CP015367.2154006.2155488	0	0	0	0	0	0	0	0	0	0	0	0	0	0	0	0	0	0	0	0	0	0	0	0	0	0	0	0	0	0	0.153656	0	0	0	0
Methylorubrum extorquens CM4	CP001298.782002.783474	0	0	0	0	0	0	0	0	0	0	0	0	0	0	0	0	0	0	0	0.169967	0	0	0	0	0	0	0	0	0	0	0	0	0	0	0
Methylorubrum populi BJ001	CP001029.1430569.1432046	0	0	0	0	0	0	0	0	0	0	0.0174535	0	0	0	0	0	0	0	0	0	0	0	0	0	0	0	0	0	0	0	0	0	0	0	0
Methyloversatilis sp. RAC08	CP016448.845708.847226	0	0	0	0	0.11301	0	0	0	0	0	0	0	0	0	0	0	0	0	0	0	0	0	0	0	0.110387	0	0	0	0	0	0	0	0	0	0
Methyloversatilis universalis	AY436796.1.1455	0	0	0	0	0	0	0	0	0	0	0	0	0	0	0	0	0	0	0	0	0	1.82219	0.276527	0.136649	0	0	0	0	0	0	0	0	0	0	0
Neisseria cinerea	LS483369.1502525.1504053	0	0.0463499	0	0	0	0	0	0	0	0	0	0	0	0	0	0	0	0	0	0	0	0	0	0	0	0	0	0	0	0	0	0	0	0	0
Olavius algarvensis Delta 4 endosymbiont	AJ620497.1.1523	0	0	0	0	0	0	0	0	0	0	0	0	0	0	0	0	0	0	0	0	0	0	0	0	0	0	0	0	0	0	0.427565	0	0	0	0
OM182 bacterium D4	LC075347.1.1480	0.243172	0	0	0	0	0	0	0	0	0	0	0	0	0	0	0	0	0	0	0	0	0	0	0	0	0	0	0	0	0	0	0	0	0	0
Oreochromis niloticus (Nile tilapia)	GBDB01059262.1.1436	0	0.2472	0	0	0	0	0	0	0	0	0	0	0	0	0	0	0	0	0	0	0	0	0	0	0	0	0	0	0	0	0	0	0	0	0
Pelobacter sp. A3b3	AJ271656.1.1551	0	0	0	0	0	0	0	0	0	0	0	0	0	0	0	0	0	0	0	0.509901	0	0	0	0	0	0	0	0	0	0	0	0	0	0	0
Planktomarina temperata RCA23	GQ369962.1.1441	6.56321	12.8235	17.1627	24.6676	11.1329	20.3709	9.34209	12.8232	13.2675	17.762	32.3623	4.66137	11.34	3.76621	6.1667	5.7854	12.6479	6.10186	6.79435	5.89785	3.7037	2.48298	4.1716	5.27467	0.499503	5.18911	3.71762	2.14161	4.35442	5.56901	5.01052	5.26471	6.12284	0.349752	2.91145
Planktotalea frisia	FJ882052.1.1336	0	0	0	3.90808	1.26792	0	0	0	0	0	0	0	0	0	0	0	0	0	0	0	0	0	0	0	0	0	0	0	0	0	0	0	0	0	0
Planococcus plakortidis	CP016539.557719.559274	0.118531	0	0	0	0	0	0	0	0	0	0	0	0	0	0	0	0	0	0	0	0	0	0	0	0	0	0	0	0	0	0	0	0	0	0
Planococcus rifietoensis	AJ493659.1.1531	0	0.0772499	0	0	0	0	0	0	0	0	0	0.386706	0.133779	0	0	0	0	0	0	0	0	0	0	0	0	0	0	0	0	0	0	0	0	0	0
Pleomorphochaeta naphthae	KX791435.1.1373	0	0	0	0	0	0	0	0	0	0	0	0	0.057971	0	0	0	0	0	0	0	0	0	0	0	0	0	0	0	0	0	0	0	0	0	0
Polaribacter lacunae	KJ728849.1.1462	0	0	0	0.178445	0	0	0	0	0	0	0	0	0	0	0	0	0	0	0	0	0	0	0	0	0	0	0	0	0	0	0	0	0	0	0
Polynucleobacter asymbioticus	AJ550666.1.1506	0	0	0	0	0	0	0	0	0	0	0	0	0	0	0	0	0	0	0	0	0	0	0	0	0.711999	0	0	0	0	0	0	0	0	0.422617	0.537012
Polynucleobacter asymbioticus	CP015018.36824.38361	0	0	0	0	0	0	0	0	0	0	0	0	0	0	0	0	0	0	0	0	0	0	0	0	0	0	0	0	0	0.242131	0	0	0	0	0
Polynucleobacter asymbioticus QLW-P1DMWA-1	CP000655.36834.38359	0	0.13905	0	0	0	0	0	0	0	0	0	0	0	0	0	0	0	0	0	0	0	0	0	0.610367	0	0	0	0	0	0	0	0	0	0	0
Polynucleobacter difficilis	FM208181.1.1491	0	0	0	0.046314	0.110254	0	0	0	0	0	0	0	0	0	0	0	0	0	0	0	0	0	0	0	0	0	0	0	0	0	0	0	0	0	0
Polynucleobacter difficilis	CP023276.28082.29594	0	0	0	0	0.184675	0	0	0	0	0	0	0	0	0	0	0	0	0	0	0	0	0	0	0	0	0	0	0	0	0	0	0	0	0	0
Poseidonibacter lekithochrous	LT629298.1.1382	0	0	0	0	0	0.312598	0	0	0	0.0920983	0	0	0	0	0	0	0	0	0	0	0	0	0	0	0	0	0	0	0	0	0	0	0	0	0
Pseudahrensia aquimaris	GU575117.1.1441	0.0342152	0	0	0	0	0	0	0	0	0	0	0	0	0	0	0	0	0	0	0	0	0	0	0	0	0	0	0	0	0	0	0	0	0	0
Pseudarcicella sp. HME7025	CP029346.1120670.1122175	0	0	0	0	0	0	0	0	0	0	0	0	0	0	0	0	0	0	0	0	0	0	0	0	0	0	0	0	0	0	0.0501052	0	0	0	0
Pseudoalteromonas carrageenovora IAM 12662	LT965929.222388.223911	0	0	0	0	0	0	0.033787	0	0	0	0	0	0	0	0	0	0	0	0	0	0	0	0	0	0	0	0	0	0	0	0	0	0	0	0
Pseudoalteromonas marina	CP023558.3213207.3214749	0	0	0	0.128044	0	0	0	0	0	0	0	0	0	0	0	0	0	0	0	0	0	0	0	0	0	0	0	0	0	0	0	0	0	0	0
Pseudoalteromonas sp. P1(2008)	EU823307.1.1505	0	0	0	0	0	0	0	0	0	0	0	0	0	0	0	0	0	0	0	0.195462	0	0	0	0	0	0	0	0	0	0	0	0	0	0	0
Pseudoalteromonas sp. SM9913	CP001796.39894.41421	0	0	0	0	0	0	0	0	0	0	0	0	0.0334448	0	0	0	0	0	0	0	0	0	0	0	0	0	0	0	0	0	0	0	0	0	0
Pseudoalteromonas sp. SM9913	CP001796.3066544.3068071	0	0	0	0	0	0	0	0	0	0	0	0	0	0	0	0	0	0	0	0	0	0	0	0.737907	0	0	0	0	0	0	0	0	0	0	0
Pseudoalteromonas tetraodonis	AF214729.1.1491	0	0	0	0	0	0	0	0	0	0.123757	0	0	0	0	0	0	0	0	0	0	0	0	0	0	0	0	0	0	0	0	0	0	0	0	0
Pseudomonas fragi	CP021986.2347360.2348906	0.157634	0	0	0	0	0	0	0	0	0	0	0	0	0	0	0	0	0	0	0	0	0	0	0	0	0	0	0	0	0	0	0	0	0	0
Pseudomonas umsongensis	LT629767.6647981.6649521	0	0	0.087584	0	0	0	0	0	0	0	0	0	0	0	0	0	0	0	0	0	0	0	0	0	0	0	0	0	0	0	0	0	0	0	0
Psychrobacter cryohalolentis	CP022043.1681629.1683215	0.0928698	0	0	0	0	0	0	0	0	0	0	0	0	0	0	0	0	0	0	0	0	0	0	0	0	0	0	0	0	0	0	0	0	0	0
Psychromonas japonica	AB304804.1.1467	0	0	0.043792	0	0	0	0	0	0	0	0	0	0	0	0	0	0	0	0	0	0	0	0	0	0	0	0	0	0	0	0	0	0	0	0
Psychroserpens jangbogonensis	KJ475160.1.1455	0	0	0.036176	0	0	0	0	0	0	0	0	0	0	0	0	0	0	0	0	0	0	0	0	0	0	0	0	0	0	0	0	0	0	0	0
Psychrosphaera aestuarii	JX854537.1.1466	0	0	0	0	0	0	0	0	0	0.0964154	0	0	0	0	0	0	0	0	0	0	0	0	0	0	0	0	0	0	0	0	0	0	0	0	0
Reinekea forsetii	CP011797.455066.456601	0	0.0849749	0	0	0	0	0	0	0	0	0	0	0	0	0	0	0	0	0	0	0	0	0	0	0	0	0	0	0	0	0	0	0	0	0
Rhodobacterales bacterium HTCC2255	AATR01000002.62184.63630	8.45726	26.7285	12.5969	7.90743	11.4112	17.7191	6.38198	6.21223	3.63406	2.20028	5.87835	1.25418	2.91193	0.42513	0.915059	1.64817	0	0.880846	3.61757	2.5495	2.39075	1.22147	1.93569	5.15624	0.891379	10.5335	2.39272	2.22902	2.98484	3.78096	9.02228	3.9006	13.3676	1.00554	6.8548
Rhodoluna lacicola	AM182889.1.1423	0	0	0	0	0	0	0	0	0	0	0	0	0	0	0	0	0	0	0	0	0	0	0	0	0	0	0	0	0	0	0	0	0	0	0.0789723
Rickettsiella symbiont of Asellus aquaticus	AY447040.1.1494	0.168632	0	0	0	0.305954	0	0.0262787	0	0	0	0	0	0	0	0	0	0	0	0	0	0	0	0	0	0	0	0	0	0	0	0	0	0	0	0
seawater metagenome	FLMP01000653.2370.3883	0	0	0	0.272435	0	0	0	0	0	0	0	0	0	0	0	0	0	0	0	0	0	0	0	0	0	0	0	0	0	0	0	0	0	0	0
Sedimentibacter sp. E177	KT361114.1.1369	0	0	0	0	0	0	0	0	0	0	0	0.250836	0	0	0	0	0	0	0	0	0	0	0	0	0	0	0	0	0	0	0	0	0	0	0
Sediminibacterium goheungense	JN674641.1.1390	0.0452129	0	0	0	0	0	0	0	0	0	0	0	0	0	0	0	0	0.2082	0	0.220957	0	0	0	0	0	0	0	0	0	0	0	0	0	0	0
Seliberia stellata	HE795128.1.1447	0	0	0	0	0	0	0	0	0	0	0	0	0	0	0	0	0	0.6246	0	0.722359	1.13659	0	0	0	0	0	0	0	0	0	0	0	0	0	0
Serratia sp. Leaf51	LMLJ01000012.383323.384875	0	0	0	0.0476761	0	0	0	0	0	0	0	0	0	0	0	0	0	0	0	0	0	0	0	0	0	0	0	0	0	0	0	0	0	0	0
Sphingobium hydrophobicum	CP022745.934335.935832	0	0	0	0	0	0	0	0	0	0	0	0	0	0	0	0	0	0	0	0.917821	0	0	0	0	0	0	0	0	0	0	0	0	0	0	0
Sphingobium sp. RAC03	CP016453.486661.488137	0	0	0	0	0	0	0	0	0	0	0	0	0	0	0	0	0	0	0	0	0	0	0.695267	0	0	0	0	0	0	0	0	0	0	0	0
Sphingomonadaceae bacterium S16	LC094491.1.1428	0.329932	0.316725	0	0	0	0	0	0	0	0	0	0	0	0	0	0	0	0	0	0.30594	0	0	0	0	0	0	0	0	0	0	0	0	0	0	0
Sphingomonas adhaesiva	AB680766.1.1412	0	0.2472	0	0	0	0	0	0	0	0	0	0	0	0	0	0	0	0	0	0	0	0	0	0	0	0	0	0.34965	0	0	0	0	0	0	0
Sphingomonas echinoides ATCC 14820	AHIR01000060.4310.5774	0	0	0	0	0	0	0	0	0	0	0	0	0	0	0	0	0	0	0	0	0.921027	0	0	0	0	0	0	0	0	0	0	0	0	0	0
Sphingomonas ginsenosidimutans	HM204925.1.1439	0	0.448049	0	0	0	0	0.0544345	0	0.234147	0	0	0	0	0	0	0	0	0	0	0	0	0	0	0	0	0	0	0	0	0	0	0	0	0	0
Sphingomonas kwangyangensis	JN377661.1.1378	0	0	0	0	0	0	0	0	0	0	0	0	0	0	0	0	0	0	0	0.458911	0	0	0	0	0	0	0	0	0	0	0	0	0	0	0
Sphingomonas leidyi	AJ007806.1.1393	0	0	0	0	0.738699	0	0	0	0	0	0	0	0	0	0	0	0	0	0	0	0	0	0	0	0.287007	0	1.1667	0	0	0	0	0	0.280472	0	0
Sphingomonas leidyi	AJ227812.1.1442	0	0	0	0	0	0	0	0	0	0	0	0	0	0	0	0	0	0	0	0	0	0	0	0	0	0	0	0.27972	0	0	0	0	0	0	0.136885
Sphingomonas sp. MBIC3020	AB025279.1.1421	0	0	0	0	0	0	0	0	0	0	0	0	0	0.114458	0	0	0	0	0	0	0	3.68442	0	0	0	0	0	0	0	0	0	0	0	0	0
Sphingopyxis sp.	MH686097.1.1432	0	0	0	0	0	0	0	0	0	0	0	0	0	0.0181679	0	0	0	0	0	0	0	0	0	0	0	0	0	0	0	0	0	0	0	0	0
Sphingopyxis sp. QXT-31	CP019449.3784969.3786466	0	0	0	0	0	0	0	0	0	0	0	0	0	0	0	0	0	0	0	0.365429	0	0	0	0	0	0	0	0	0	0	0	0	0	0	0
Sphingorhabdus wooponensis	HQ436493.1.1435	0	0	0	0	0.0992282	0	0	0	0	0	0	0	0	0	0	0	0	0	0	0	0	0	0	0	0	0	0	0	0	0	0	0	0	0	0
Spirochaeta psychrophila	AB598279.1.1464	0	0.29355	0	0.0245192	0	0	0	0	0	0	0	0	0	0	0	0	0	0	0	0	0	0	0	0	0	0	0	0	0	0	0	0	0	0	0
Staphylococcus epidermidis	CP020463.2284968.2286523	0	1.13557	0	0	0	0	0	0	0	0	0	0	0	0	0	0	0	0	0	0	0	0	0	0	0	0	0	0	0	0	0	0	0	0	0
Staphylococcus epidermidis	CP028282.1598163.1599693	0	1.12012	0	0	0	0	0	0	0	0	0	0	0	0	0	0	0	0	0	0	0	0	0	0	0	0	0	0	0	0	0	0	0	0	0
Staphylococcus epidermidis	CP014132.542769.544320	0	0	0	0.0504005	0	0	0	0	0	0	0	0	0	0	0	0	0	0	0	0	0	0	0	0	0	0	0	0	0	0	0	0	0	0	0
Staphylococcus epidermidis	CP014119.1247447.1248999	0	0	0	0	0.0689085	0	0	0	0	0	0	0	0	0	0	0	0	0	0	0	0	0	0	0	0	0	0	0	0	0	0	0	0	0	0
Staphylococcus epidermidis	CP013943.162365.163920	0	0	0	0	0	0	0	0	0	0	0	0	0.0602007	0	0	0	0	0	0	0	0	0	0	0	0	0	0	0	0	0	0	0	0	0	0
Staphylococcus epidermidis	CP022247.1743366.1744921	0	0	0	0	0	0	0	0	0	0	0	0	0.06466	0	0	0	0	0	0	0	0	0	0	0	0	0	0	0	0	0	0	0	0	0	0
Staphylococcus epidermidis RP62A phage SP-beta	CP000029.155526.157079	0.041547	0	0	0	0	0	0	0	0	0	0	0	0	0	0	0	0	0	0	0	0	0	0	0	0	0	0	0	0	0	0	0	0	0	0
Staphylococcus hominis	LT963442.411.1941	0	0	0	0	0	0	0	0	0	0	0	0	0	0	0	0	0	0	0	0	0.587889	0	0	0	0	0	0	0.270979	0	0	0	0	0	0	0
Staphylococcus hominis	CP014107.1930024.1931576	0	0	0	0	0	0	0	0	0	0	0	0	0	0	0	0	0	0	0	0	0	0	0	0	0	0	0	0	0	0	0	0.191712	0	0	0
Staphylococcus lugdunensis	LS483312.2375477.2377015	0	0	0	0.0531248	0	0	0	0	0	0	0	0	0	0	0	0	0	0	0	0	0	0	0	0	0	0	0	0	0	0	0	0	0	0	0
Staphylococcus sp. M0911	CP022881.854579.856129	0	0	0	0	0	0	0	0	0	0	0	0	0	0	0	0	0	0	0	0	0	0	0	0	0.113147	0	0	0	0	0	0	0	0	0	0
Streptococcus mitis	CP012646.215802.217356	0	0.896099	0	0	0.0854465	0	0	0	0	0	0	0	0	0	0	0	0	0	0	0	0	0	0	0	0	0	0	0	0	0	0	0	0	0	0
Streptococcus pneumoniae	CFEQ01000303.9.1548	0	0	0	0	0	0	0	0	0	0	0	0	0	0	0	0	0	0	0	0	0	0	0.189618	0	0	0	0	0	0	0	0	0	0	0	0
Streptococcus sp. ChDC B345	CP032621.1778925.1780476	0	0	0	0	0.0468578	0	0	0	0	0	0	0	0	0	0	0	0	0	0	0	0	0	0	0	0	0	0	0	0	0	0	0	0	0	0
Sulfitobacter sp. KMM 6006	AY682196.1.1401	0	0	25.03	3.07443	0	0	0	0	0	0	0	0	0	0	0	0	0	0	0	0	0	0	0	0	0	0	0	0	0	0	0	0	0	0	0
Sulfurimonas sp.	MF563436.1.1486	0	0	0	0	0	0	0	0	0	0	0	0	0	0	0	0	0	0	0	0	0	0	0	0	0	0	0	0	0	0	0	0	0.0808138	0	0
Synechococcus sp. CC9311	CP000435.2223520.2224996	0	0	0	0	0	0	0	0	0	0.0546833	0.0523606	0	0	0	0	0	0	0	0	0	0	0	0	0	0	0	0	0	0	0	0	0	0	0	0
Synechococcus sp. WH 8020	CP011941.1774807.1776289	0	0	0	0	0	0	0	0.0290776	0	0.0431711	0	0	0	0	0	0	0	0	0	0	0	0	0	0	0	0	0	0	0	0	0	0	0	0	0
Tolumonas auensis DSM 9187	CP001616.168795.170328	0	0	0	0	0.129548	0	0	0	0	0	0	0	0	0	0	0	0	0	0	0	0	0	0	0	0	0	0	0	0	0	0	0	0	0	0
unclassified	HAEP01038506.44.1584	0.52667	0	0.127568	0.133493	0	0	0	0	0	0	0	0	0	0	0	0	0	0	0	0	0	0	0.0711069	0	0.193178	0.210122	0	0.769231	0.26137	0	0.474329	0.508775	0.774862	0	0.431715
uncultured Acidobacteria bacterium	JN038632.1.1480	0	0	0	0	0	0	0	0	0	0	0	0	0	0	0	0	0	0	0	0	0	0	0	0.109319	0	0	0	0	0	0	0	0	0	0	0
uncultured actinobacterium	AY947941.1.1443	0.172298	0	0	0	0	0	0	0	0	0	0	0	0	0	0	0	0	0	0	0	0	0	0	0	0	0	0	0	0	0	0	0	0	0	0
uncultured actinobacterium	EU117582.1.1509	0	0	0	0	0.0413451	0	0	0	0	0	0	0	0	0	0	0	0	0	0	0	0.156771	0	0	0	0	0	0	0	0	0	0	0	0	0	0.0947668
uncultured actinobacterium	AJ575516.1.1477	0	0	0	0	0	0	0	0.105926	0	0	0	0	0	0	0	0	0	0	0	0	0	0	0	0	0	0	0	0	0	0	0	0.110603	0	0	0
uncultured actinobacterium	AF447767.1.1445	0	0	0	0	0	0	0	0	0	0	0	0	0.0468227	0	0	0	0	0	0	0	0	0	0	0	0	0	0	0	0	0	0	0	0	0	0
uncultured actinobacterium	FJ205382.1.1499	0	0	0	0	0	0	0	0	0	0	0	0	0.0312152	0	0	0	0	0	0	0	0	0	0	0	0	0	0	0	0	0	0	0	0	0	0
uncultured actinobacterium	FJ358902.1.1485	0	0	0	0	0	0	0	0	0	0	0	0	0	0	0	0	0	0	0	0.0509901	0	0	0	0	0	0	0	0	0	0	0	0	0	0	0
uncultured actinobacterium	JN656787.1.1478	0	0	0	0	0	0	0	0	0	0	0	0	0	0	0	0	0	0	0	0	0	0	0	0.163979	0	0	0	0	0	0	0	0	0	0	0
uncultured actinobacterium	JF344350.1.1486	0	0	0	0	0	0	0	0	0	0	0	0	0	0	0	0	0	0	0	0	0	0	0	0	0.0220775	0	0	0	0	0	0	0	0	0	0
uncultured actinobacterium	HQ532777.1.1513	0	0	0	0	0	0	0	0	0	0	0	0	0	0	0	0	0	0	0	0	0	0	0	0	0	0	0.573463	0	0	0	0	0	0.0475376	0	0
uncultured alpha proteobacterium CHAB-III-8	AJ240913.1.1446	0	0	0	0	0	0	0	0	0	0	0	0	0	0.0981069	0	0	0	0	0	0	0	0	0	0	0	0	0	0	0	0	0	0	0	0	0
uncultured alpha proteobacterium EB000_37G09	GU474933.39637.41113	0	0	0.055216	0.102163	0.11301	0.171929	0.322853	0	0	0.623102	0	0	0	0	0	0	0	0	0	0	0	0	0	0	0	0	0	0	0	0	0	0	0	0	0
uncultured alpha proteobacterium KTc0993	AF235129.1.1460	0.566995	0	0	0.979404	0	1.58904	0.908494	1.45803	0.905529	2.29094	2.06126	0.721154	1.95095	0.517786	1.69087	0	1.98183	0	1.51999	2.32855	1.45013	1.52183	1.12191	1.33916	0	1.22419	0	0.463287	0.611605	0	0.487691	0.328123	0.427838	0	0
uncultured Alphaproteobacteria bacterium	GQ348572.1.1340	0.0574326	0	0	0	0	0	0	0	0	0	0	0	0	0	0	0	0	0	0	0	0	0	0.782176	0	0	0.0548145	0	0	0	0	0	0	0	0	0
uncultured Alphaproteobacteria bacterium	GQ472791.1.1447	0.359259	0	0.02856	0	0	0	0	0	0	0	0	0	0	0	0	0	0	0	0	0	0	0	0	0	0	0	0	0	0	0	0	0	0	0	0
uncultured Alphaproteobacteria bacterium	DQ351777.1.1456	0	0	0.348432	0	0	0	0	0	0	0	0	0	0	0	0	0	0	0	0	0	0	0	0	0	0	0	0	0	0	0	0	0	0	0	0
uncultured Alphaproteobacteria bacterium	EU050766.1.1407	0	0	0.089488	0.0204326	0	0	0.0563116	0	0	0	0	0	0	0	0	0	0	0	0	0	0	0	0	0	0	0	0	0	0	0	0	0	0	0	0
uncultured Alphaproteobacteria bacterium	EU544714.1.1387	0	0	5.76722	2.63717	0	0	2.10605	0	0	1.06057	3.8677	0	0.963211	0	0.755918	0	0	0	0	0	0	0	0	0	0	0	0	0	0	0	0	0	0	0	0
uncultured Alphaproteobacteria bacterium	FJ664803.1.1414	0	0	0.639744	0	0	0	0	0	0	0	0	0	0	0	0	0	0	0	0	0	0	0	0	0	0	0	0	0	0	0	0	0	0	0	0
uncultured Alphaproteobacteria bacterium	FJ666202.1.1211	0	0	0.030464	0	0	0	0	0	0	0	0	0	0	0	0	0	0	0	0	0	0	0	0	0	0	0	0	0	0	0	0	0	0	0	0
uncultured Alphaproteobacteria bacterium	HM057668.1.1437	0	0	2.45235	0	0	1.23476	1.31581	1.11741	0	0	2.96012	0	0.147157	0	0	0	0	0	0	0	0	0	0	0	0	0	0	0	0	0	0	0	0	0	0.0737075
uncultured Alphaproteobacteria bacterium	AB015579.1.1449	0	0	0	0.0272435	0.0606395	0	0	0	0.06451	0	0	0	0	0	0	0	0	0	0	0	0	0	0	0	0	0	0	0	0	0	0	0	0	0	0
uncultured Alphaproteobacteria bacterium	GQ347854.1.1357	0	0	0	0.0435896	0	0	0	0	0	0.197148	0.1501	0	0	0	0	0	0	0	0	0	0	0	0	0	0	0.575553	0.138422	0.34965	0	0	0.374119	0	0.30424	0	0
uncultured Alphaproteobacteria bacterium	JQ580268.1.1486	0	0	0	0.0136218	0	0	0	0	0	0	0	0	0	0	0	0	0	0	0	0	0	0	0	0	0	0	0	0	0	0	0	0	0	0	0
uncultured Alphaproteobacteria bacterium	GQ274055.1.1272	0	0	0	0	0	0.156299	0	0	0	0	0	0	0	0	0	0	0	0	0	0	0	0	0	0	0	0	0	0	0	0	0	0	0	0	0
uncultured Alphaproteobacteria bacterium	GQ346733.1.1322	0	0	0	0	0	0	0	0.415395	0	0	0	0	0	0	0	0	0	0	0	0	0	0	0	0	0	0	0	0	0	0	0	0	0	0	0
uncultured Alphaproteobacteria bacterium	FJ745086.1.1292	0	0	0	0	0	0	0	0	0	0.890763	0.888385	0	0	0	0	0	0	0	0	0	0	0	0	0	0	0	0	0	0	0	0	0	0	0	0
uncultured Alphaproteobacteria bacterium	GQ347802.1.1326	0	0	0	0	0	0	0	0	0	0	0	0	0.0156076	0	0	0	0	0	0	0	0	0	0	0	0	0	0	0	0	0	0	0	0	0	0
uncultured Alphaproteobacteria bacterium	GQ350707.1.1335	0	0	0	0	0	0	0	0	0	0	0	0	0	0.214382	0	0	0	0	0	0	0	0	0	0	0.0303566	0	0	0	0.606377	0	0	0	0	0	0
uncultured Alphaproteobacteria bacterium	GU230251.1.1432	0	0	0	0	0	0	0	0	0	0	0	0	0	0	0	0	0	0	0	0	0	0	2.1095	0	0	0	0	0	0	0	0	0	0.70831	0	0
uncultured Alphaproteobacteria bacterium	GQ347728.1.1308	0	0	0	0	0	0	0	0	0	0	0	0	0	0	0	0	0	0	0	0	0	0	0	0	0.0607131	0	0	0	0	0	0	0	0	0	0
uncultured Alphaproteobacteria bacterium	HM057760.1.1435	0	0	0	0	0	0	0	0	0	0	0	0	0	0	0	0	0	0	0	0	0	0	0	0	0	0.173579	0	0	0	0	0	0	0	0	0
uncultured Alphaproteobacteria bacterium	HQ242250.1.1464	0	0	0	0	0	0	0	0	0	0	0	0	0	0	0	0	0	0	0	0	0	0	0	0	0	0	0	0.0786713	0	0	0	0	0	0	0
uncultured anaerobic bacterium	AY953204.1.1425	0	0	0	0	0	0	0	0	0	0	0	0	0	0	0	0	0	0	0	0	0	0	0	0	0	0	0	0	0	0	0	0.0663619	0	0	0
uncultured Antarctic sea ice bacterium	DQ906757.1.1503	0	0	0	0	0	0	0.268419	0	0	0	0	0	0	0	0	0	0	0	0	0	0	0	0	0	0	0	0	0	0	0	0	0	0	0	0
uncultured Aquabacterium sp.	AY569280.1.1513	0	0	0	0	0	0	0	0	0	0	0	0	0	0	0	0	0	0.368354	0	0	0	0	0.237023	0	0	0	0	0	0	0	0	0	0	0	0
uncultured Arcicella sp.	EU703387.1.1470	0	0	0.00952	0	0	0	0	0	0	0	0	0	0	0	0	0	0	0	0	0	0	0	0	0	0	0	0	0	0	0	0	0	0	0	0
uncultured Arcobacter sp.	DQ234254.1.1547	0	0	0	0	0	0	0	0	0	0	0	0	0	0	0	0	0	0	0	0	0	0	0	0	0	0	0	0	0	0	0	0.438726	0.123598	0	0
uncultured Bacteriovorax sp.	JX527459.1.1432	0	0	0	0.0395031	0	0	0	0	0	0	0	0	0	0	0	0	0	0	0	0	0	0	0	0	0	0	0	0	0	0	0	0	0	0	0
uncultured Bacteriovorax sp.	GU567812.1.1549	0	0	0	0	0	0	0	0	0	0	0	0	0	0	0	0	0	0	0	0.271947	0	0	0	0	0	0	0	0	0	0	0	0	0	0	0
uncultured bacterium	AB506291.1.1507	0.0085538	0	0	0	0	0	0	0	0	0	0	0	0	0	0	0	0	0	0	0	0	0	0	0	0	0	0	0	0	0	0	0	0	0	0
uncultured bacterium	AB506399.1.1495	0.085538	0	0.045696	0	0	0	0	0	0	0	0	0	0	0	0	0	0	0	0	0	0	0	0	0	0	0	0	0	0	0	0	0	0	0	0
uncultured bacterium	AB694246.1.1526	0.0354372	0	0	0.0558492	0.0992282	0	0	0	0.0907918	0	0	0	0	0	0	0	0	0	0	0	0	0	0	0	0	0	0	0	0	0	0	0	0	0	0
uncultured bacterium	AB804131.1.1391	0.0171076	0	0	0	0	0	0	0	0	0	0	0	0	0	0	0	0	0	0	0	0	0	0	0	0	0	0	0.0786713	0	0	0	0	0	0	0
uncultured bacterium	AB807394.1.1465	0.0256614	0	0	0	0	0	0	0	0	0	0	0	0	0	0	0	0	0	0	0	0	0	0	0	0	0	0	0	0	0	0	0	0	0	0
uncultured bacterium	AB831537.1.1466	0.0366591	0	0	0	0	0	0	0	0	0	0	0	0	0	0	0	0	0	0	0	0	0	0	0	0	0	0	0	0	0	0	0	0	0	0
uncultured bacterium	AB858594.1.1411	0.0317712	0	0.020944	0	0	0	0	0	0	0	0	0	0.0267559	0	0	0	0	0	0	0	0	0.280336	0.158015	0	0	0	0	0	0	0	0	0	0	0	0
uncultured bacterium	AF418944.1.1583	0.0684304	0	0	0	0	0	0	0	0	0	0	0	0	0	0	0	0	0	0	0	0	0	0	0	0	0	0	0	0	0	0	0	0	0	0
uncultured bacterium	AF468229.1.1432	0.240728	0	0	0	0	0	0	0	0	0	0	0	0	0	0	0	0	0	0	0	0	0	0	0	0	0	0	0	0	0	0	0	0	0	0
uncultured bacterium	AY080916.1.1494	0.040325	0	0	0	0	0	0.219615	0.469396	0.241315	0.3281	0.0837769	0.114967	0.3233	0.143527	0	0.571813	0.467933	0.672646	0.440796	0.543894	1.97923	0.841009	0.687367	0.346178	0.107628	0.283208	0.771208	0.629371	0.642969	0	0.307312	0.346557	0.969766	2.63771	0.184269
uncultured bacterium	AY955096.1.1537	0.0183296	0	0	0	0	0	0	0	0	0	0	0	0	0	0	0	0	0	0	0	0	0	0	0	0	0	0	0	0	0	0	0	0	0	0
uncultured bacterium	DQ404610.1.1509	0.0146637	0	0	0	0	0	0	0	0	0	0	0	0	0	0	0	0	0	0	0	0	0	0	0	0	0	0	0	0	0	0	0	0	0	0
uncultured bacterium	EF572108.1.1488	0.151524	1.854	0	0.100801	0.159868	0.166719	0.191459	0.132926	0.150523	0.0791469	0	0.20903	0	0	0	0	0	0	0.151999	0	0.195963	0	0	0.756126	0	0	0	0	0	0	0	0	0.299487	0.641212	0.831842
uncultured bacterium	EU048686.1.1483	0.0109977	0	0	0	0	0	0	0	0	0	0	0	0	0	0	0	0	0	0	0	0	0	0	0	0	0	0	0	0	0	0	0	0	0	0
uncultured bacterium	EU050908.1.1396	0.0782061	0	0	0	0	0	0	0	0	0	0	0	0	0	0	0	0	0	0	0	0	0	0	0	0	0	0	0	0	0	0	0	0	0	0
uncultured bacterium	EU050911.1.1396	0.0366591	0	0	0	0	0	0	0	0	0	0	0	0	0	0	0	0	0	0	0	0	0	0	0	0	0	0	0	0	0	0	0	0	0	0
uncultured bacterium	EU050947.1.1389	0.116087	0	0	0	0	0	0	0	0	0	0	0	0	0	0	0	0	0	0	0	0	0	0	0	0	0	0	0	0	0	0	0	0	0	0
uncultured bacterium	EU236361.1.1321	0.0183296	0	0	0	0	0	0	0	0	0	0	0	0	0	0	0	0	0	0	0	0	0	0	0	0	0	0	0	0	0	0	0	0	0	0
uncultured bacterium	EU287116.1.1505	0.430134	1.27462	0.29512	0	0.471334	0	0	0	0.157691	0	0	0	0	0	0	0	0	0	0	0	0	0	0	0.0910996	0	0	0	1.09266	0.757972	0	0.624645	0.678366	1.56874	0.408044	0.521217
uncultured bacterium	EU488062.1.1300	0.0109977	0	0	0	0	0	0	0	0	0	0	0	0	0	0	0	0	0	0	0	0	0	0	0	0	0	0	0	0	0	0	0	0	0	0
uncultured bacterium	EU570869.1.1486	0.0268834	0	0	0	0	0	0	0	0	0	0	0	0	0	0	0	0	0	0	0	0	0	0	0	0	0	0	0	0	0	0	0	0	0	0
uncultured bacterium	EU617885.1.1519	3.73312	0.648899	0.479808	0	0	0	0	0	0	0	0	0	0	0	0	0	0	0	0	0	0	0	0	0	0	0	0	0	0	0	0	0	0	0	0.0947668
uncultured bacterium	EU652615.1.1509	0.133195	0	0	0	0	0	0	0	0	0	0	0	0	0	0	0	0	0	0	0	0.274348	0	0	0	0	0	0	0	0	0	0.0167017	0	0	0	0
uncultured bacterium	EU652656.1.1487	0.0391031	0	0	0	0	0	0	0	0	0	0	0	0	0	0	0	0	0	0	0	0	0	0	0	0	0	0	0	0	0	0	0	0	0	0
uncultured bacterium	EU799083.1.1494	0.233396	0	0	0.439983	0	0	0	0.0436164	0	0.631736	0.282747	0	0	0	0	0	0	0.768738	0.227998	0.509901	1.17578	0.440529	0.363435	0.273299	0.162822	0	2.59047	1.80944	0.987977	0	0.233824	0.645185	0.41833	1.36986	0
uncultured bacterium	EU799227.1.1501	0.397141	0.131325	0	0.171634	0.231533	0.130249	0.715157	0.803788	0.403785	0.385661	0.174535	0.867475	0.408027	0.803023	0.69624	0.386815	0.357831	0.704676	1.15519	0.35693	0.509504	0.400481	0.766374	0.883666	0.778232	1.03234	1.14693	0.611888	0.695243	0.465636	0.845108	1.3088	0.888952	1.22413	0.2843
uncultured bacterium	EU799246.1.1462	0.0109977	0	0	0.0572114	0.124035	0.510576	0.702018	0.290776	0.324939	0.139586	0.118684	0.376254	0.198439	0.198031	0.437637	0	0	0	0	0.135973	0	0	0	0	0	0	0	0.166084	0.303189	0	0.310652	0	0	0	0
uncultured bacterium	EU799403.1.1468	0.00610986	0	0	0	0	0	0	0	0	0	0	0	0	0	0	0	0	0	0	0	0	0	0	0	0	0	0	0	0	0	0	0	0	0	0
uncultured bacterium	EU799682.1.1253	0.101424	0	0	0	0	0	0	0	0	0	0	0	0	0	0	0	0	0	0	0	0	0	0	0	0.367038	0	0	0	0	0	0	0	0	0	0
uncultured bacterium	EU799762.1.1503	1.73275	0	0	0	0	0	0.287189	0.502627	0	0.590004	0.478227	0.721154	0.530658	0	0.69624	0	1.89926	1.56951	1.67199	2.09059	2.17519	2.48298	1.44584	1.70356	1.58406	2.43925	3.04528	2.10664	2.04914	2.75657	2.50526	1.71804	2.88078	3.80356	2.33758
uncultured bacterium	EU799851.1.1463	0.208957	0	0	0	0	0	0	0.0353085	0	0.0892202	0	0	0	0	0	0	0	0	0	0	0	0	0	0	0	0	0	0	0.177731	0	0	0.121663	0	0	0
uncultured bacterium	EU800017.1.1503	0.163744	0	0	0	0	0	0	0	0	0	0	0	0	0	0	0	0	0	0	0	0	0	0	0	0	0	0	0	0	0	0	0	0	0	0
uncultured bacterium	EU800038.1.1450	1.34417	0.710699	0.824432	0.580287	0.576075	1.81307	1.33458	2.4176	0	0	0.96169	2.44565	0	0.594092	0	0	1.18359	2.21012	1.96078	1.76766	1.09739	2.44293	0.979695	2.50524	0.538139	2.16517	2.47182	1.31993	0.642969	1.34103	1.90066	1.57425	1.54022	0	0
uncultured bacterium	EU800315.1.1485	0.201625	0	0	0	0	0	0	0	0	0	0	0	0	0	0	0	0	0	0	0	0	0	0	0	0	0	0	0	0	0	0.0901894	0	0	0	0.15268
uncultured bacterium	EU801021.1.1499	0.636647	0	0	0	0	0	0	0	0	0	0	0	0	0	0	0	0	0	0	0	0	0	0	0	0.590573	0.511602	1.58197	0	0	0	1.79043	1.75122	2.09641	0	0
uncultured bacterium	EU801158.1.1268	0.00610986	0	0	0	0	0	0	0	0	0	0	0	0	0	0	0	0	0	0	0	0	0	0	0	0	0	0	0	0	0	0	0	0	0	0
uncultured bacterium	EU801613.1.1496	0.0782061	0	0	0	0	0	0	0	0	0	0	0	0	0	0	0	0	0	0	0	0	0	0	0	0	0	0	0	0	0	0	0.191712	0	0	0
uncultured bacterium	EU802019.1.1484	0.0586546	0	0	0	0	0	0.0769592	0.0373855	0	0	0.0628327	0	0	0	0	0	0	0	0.167199	0	0	0	0	0	0	0	0	0	0	0	0	0	0	0	0
uncultured bacterium	EU802139.1.1502	3.782	1.74585	0.87584	1.30224	0.741455	0.729395	1.14125	0.714479	0.807569	1.1944	0.532333	1.36915	1.30212	0.66313	0.795703	2.2368	2.31214	2.73863	2.35598	2.44752	1.84205	2.24269	2.1016	1.42115	1.13147	1.05061	2.2543	1.79196	1.66754	2.38406	2.08438	1.66273	1.8302	4.48849	3.85911
uncultured bacterium	EU834786.1.1462	0.0647645	0	0	0	0	0	0	0	0	0	0	0	0	0	0	0	0	0	0	0	0	0	0	0	0	0	0	0	0	0	0	0	0	0	0
uncultured bacterium	EU919831.1.1478	0.0293273	0.26265	1.62411	0.486297	0.322492	0	0	0	0	0	0	0	0	0	0	0	0	0	0	0	0	0	0	0	0	0	0	0	0	0	0	0	0	0	0
uncultured bacterium	FJ416112.1.1521	0.084316	0	0	0	0	0	0	0	0	0	0	0	0	0	0	0	0	0	0	0	0	0	0.426641	0	0	0	0	0.594406	0	0	0	0	0	0	0
uncultured bacterium	FJ497291.1.1399	0.0183296	0	0	0	0	0	0	0	0	0	0	0	0	0	0	0	0	0	0	0	0	0	0	0	0	0	0	0	0	0	0	0	0	0	0
uncultured bacterium	FJ545516.1.1528	0.128307	0	0	0	0	0	0	0	0	0	0	0	0	0	0	0	0	0	0	0	0	0	0	0.491938	0.229054	0.739996	0	0.157343	0.256142	0	0.594582	0.162218	0.328009	0.262314	0
uncultured bacterium	FJ545530.1.1510	0.388587	0	0.072352	0.162099	0.135061	0	0.0882215	0.101772	0	0.0590004	0	0	0	0	0	0	0	0	0	0	0	0	0.229122	0.382618	0.162822	0.23753	0.593237	0.402098	0.24046	0	0.150316	0.394485	0.475376	0.641212	0.110561
uncultured bacterium	FJ545543.1.1535	2.43905	2.36385	0.813008	2.41241	3.1312	5.37668	4.69076	3.12584	7.61934	2.70107	2.44873	5.05853	3.65663	3.74441	1.13388	2.75816	2.86265	5.6214	6.77915	3.62029	8.72036	10.1322	15.1616	13.091	3.49376	11.5293	14.119	13.6801	9.69681	6.91004	12.9606	16.7674	10.9622	0	6.21249
uncultured bacterium	FJ545595.1.1521	0.191849	0	0	0.0790062	0.245314	0	0.223369	0.689555	0.444402	0.169806	0	0.146321	0	0.0363359	0.338174	0	0	0	0.471196	0.424917	0.509504	1.16139	0.276527	0.318849	0.118667	0.420245	0	0	0.386827	0	0.297291	0.335496	0.641757	3.1332	0.710751
uncultured bacterium	FJ545598.1.1479	0.26028	0.656624	0.9044	0.77644	0.206725	0.557466	0.283435	0	0	0	0	0	0	0	0	0	0	0	0	0	0	0	0	0.956546	0.218015	0.977526	0	0.629371	0.475693	0	0.828406	0.556703	0.984027	0.77237	0.489628
uncultured bacterium	FJ545610.1.1466	1.38083	0.347625	0.121856	0.16891	0.344542	0.291758	0.638198	0.319854	0.726334	1.03323	1.3701	0.397157	5.04794	2.93594	3.71991	4.89405	2.75255	3.41127	3.54157	5.33696	4.46796	3.0837	2.40183	3.12472	0.460868	3.35282	2.96619	3.36538	2.83847	5.90427	2.49524	2.73927	0.736832	0	0.173739
uncultured bacterium	FJ625344.1.1537	0.0232174	0	0	0	0	0	0	0	0	0	0	0	0	0	0	0	0	0	0	0	0	0	0	0	0	0	0	0	0	0	0	0	0	0	0
uncultured bacterium	FJ712498.1.1523	0.0195515	0	0	0	0	0	0	0	0	0	0	0	0	0	0	0	0	0	0	0	0	0	0	0	0	0	0	0	0	0	0	0	0	0	0
uncultured bacterium	FJ748803.1.1501	0.0806501	0	0	0	0	0	0	0	0	0	0	0	0	0	0	0	0	0	0	0	0	0	0	0	0	0	0	0	0	0	0	0	0	0	0
uncultured bacterium	FN429800.1.1405	0.040325	0	0	0	0	0	0	0	0	0	0	0	0	0	0	0	0	0	0	0	0	0	0	0	0	0	0	0	0	0	0	0	0	0	0
uncultured bacterium	GQ246328.1.1503	0.0720963	0	0	0	0	0	0	0	0	0	0	0	0	0	0	0	0	0	0	0	0	0	0	0.601257	0	0	0	0	0	0	0.10021	0	0	0	0
uncultured bacterium	GQ346892.1.1389	0.0207735	0	0	0	0.016538	0	0	0	0	0	0	0	0.0156076	0	0	0	0	0	0	0	0	0	0	0	0	0	0	0	0	0	0	0	0	0	0
uncultured bacterium	GQ347441.1.1311	0.0598766	0	0	0.046314	0	0	0	0	0	0	0	0	0	0	0	0	0	0	0	0	0	0.520625	0	0	0	0	0	0	0	0	0	0	0	0	0
uncultured bacterium	HM130019.1.1454	0.174742	0	0	0	0	0	0	0	0	0	0	0	0	0	0	0	0	0	0	0	0	0	0	0	0	0	0	0	0	0	0	0	0	0	0
uncultured bacterium	HQ114143.1.1474	0.0134417	0	0	0	0	0	0	0	0	0	0	0	0	0	0	0	0	0	0	0	0	0	0	0	0	0	0	0	0	0	0	0	0	0	0
uncultured bacterium	HQ176079.1.1470	0.0122197	0	0	0	0	0	0	0	0	0	0	0	0	0	0	0	0	0	0	0	0	0	0	0	0	0	0	0	0	0	0	0	0	0	0
uncultured bacterium	HQ203810.1.1476	0.0610986	0	0	0	0	0	0	0	0	0	0	0	0	0	0	0	0	0	0	0	0	0	0	0	0	0	0	0	0	0	0	0	0	0	0
uncultured bacterium	HQ225122.1.1514	0.228509	0.115875	0.119952	0.114423	0.355568	0.0573096	0.069451	0.0519243	0	0	0	0	0	0	0	0	0	0	0	0.314439	0.548697	0	0.150115	0.0637697	0.0800309	0	0.316393	0	0	0	0.120253	0.0847958	0	0.903527	0.473834
uncultured bacterium	HQ225283.1.1482	0.287163	0	0	0	0	0	0	0	0	0	0	0	0	0	0	0	0	0	0	0	0	0	0	0	0.08831	0	0	0	0	0	0.19374	0.0589883	0.594219	0.58292	0.779193
uncultured bacterium	JF320769.1.1379	0.0219955	0	0	0	0	0	0	0	0	0	0	0	0	0	0	0	0	0	0	0	0	0	0	0	0	0	0	0	0	0	0	0	0	0	0
uncultured bacterium	JF344663.1.1422	0.0085538	0	0	0	0	0	0	0	0	0	0	0	0	0.0109008	0	0	0	0	0	0	0	0	0	0	0	0	0	0	0	0	0.113572	0	0	0	0
uncultured bacterium	JF429008.1.1523	0.166188	0	0	0	0	0	0	0	0	0	0	0	0	0	0	0	0	0	0	0	0	0	0	0	0	0	0	0	0	0	0	0	0	0	0
uncultured bacterium	JF429265.1.1469	0.0342152	0	0	0	0	0	0	0	0	0	0	0	0	0	0	0	0	0	0	0	0	0	0	0.327958	0.0607131	0	0	0	0	0	0	0.047928	0.109336	0	0.131621
uncultured bacterium	JF429330.1.1498	0.223621	0	0	0	0	0	0	0	0	0	0	0	0	0	0	0	0	0	0	0	0	0	0	0	0	0	0	0	0	0	0	0	0	0	0
uncultured bacterium	JN656728.1.1525	0.0158856	0	0	0	0	0	0	0	0	0	0	0	0	0	0	0	0	0	0	0	0	0	0	0	0	0	0	0	0	0	0	0	0	0	0
uncultured bacterium	JN656731.1.1481	0.0109977	0	0	0	0	0	0	0	0	0	0	0	0	0	0	0	0	0	0	0	0	0	0	0	0	0	0	0	0	0	0	0	0	0	0
uncultured bacterium	JN662147.1.1540	0.0329932	0	0	0	0	0	0	0	0	0	0	0	0	0	0	0	0	0	0	0	0	0	0	0	0	0	0	0	0	0	0	0	0	0	0
uncultured bacterium	JN868735.1.1537	0.0195515	0	0	0	0	0	0	0	0	0	0	0	0	0	0	0	0	0	0	0	0	0	0	0	0	0	0	0	0	0	0	0.0258074	0	0	0
uncultured bacterium	JN977181.1.1499	0.200403	0	0	0	0	0	0	0	0	0	0	0	0	0	0	0	0	0	0	0	0	0	0.339733	0	0.0827906	0.0822218	0	0	0	0	0	0	0.11409	0	0
uncultured bacterium	JN977216.1.1532	0.172298	0	0.091392	0	0.468578	0	0.0131394	0	0.305825	0	0	0	0	0	0	0	0	0	0	0	0	0	0	0	0	0	0	0	0.177731	0.186254	0	0	0	0	0.131621
uncultured bacterium	JN977316.1.1528	0.16741	0.309	0.034272	0	0	0	0	0	0	0	0	0	0	0	0	0	0	0	0	0	0	0.420505	0	1.54869	0	0	0	0	0	0	0.153656	0	0	0	0
uncultured bacterium	JN977332.1.1554	0.0635425	0	0	0	0	0	0	0	0	0	0	0	0	0	0	0	0	0	0	0	0	0	0	0	0	0	0	0	0	0	0	0	0	0	0
uncultured bacterium	JQ196709.1.1358	0.261502	1.06605	0	0	0	0	0	0	0	0	0	0	0	0	0	0	0	0	0	0	0	0	0	0	0	0	0	0	0	0	0	0	0	0	1.46888
uncultured bacterium	JQ198408.1.1353	0.0733183	0	0	0	0	0	0	0	0	0	0	0	0	0	0	0	0	0	0	0	0	0	0	0	0	0	0	0	0	0	0	0	0	0	0
uncultured bacterium	JQ287204.1.1484	0.516894	0.903824	0	0.374598	0.67806	0	0.163304	0.313623	0.496966	0	0	0	0.38796	0	0	0	0	0	0	0	0	0	0.347634	0	0.251131	0	0.929405	0	0	0.298007	0.277249	0	0.831907	0	0.205328
uncultured bacterium	JQ337869.1.1463	0.0183296	0	0	0	0	0	0	0	0	0	0	0	0	0	0	0	0	0	0	0	0	0	0	0	0	0	0	0	0	0	0	0	0	0	0
uncultured bacterium	JQ712052.1.1488	0.0366591	0.239475	0.234192	0	0	0	0	0	0	0	0	0	0	0	0	0	0	0	0	0	0	0	0	0	0	0	0	0	0	0	0	0	0	0	0
uncultured bacterium	JQ798431.1.1501	0.0219955	0	0	0	0	0	0	0	0	0	0	0	0	0	0	0	0	0	0	0	0	0	0	0	0	0	0	0	0	0	0	0	0	0	0
uncultured bacterium	JX015758.1.1500	0.613429	0.23175	0	0	0	0	0	0	0	0	0	0	0	0	0	0	0	0	0	0	0	0	0	0	0	0	0	0	0	0	0	0	0	0.422617	0.57913
uncultured bacterium	JX015915.1.1476	0.139305	0	0	0	0	0	0	0	0	0	0	0	0.0802676	0	0	0	0	0	0	0	0	0	0	0	0	0	0	0	0	0	0	0	0	0	0
uncultured bacterium	JX016192.1.1492	0.0501008	0.2781	0.481712	0.189342	0.184675	0.192769	0.185828	0.170312	0.22698	0.142464	0.209442	0.606187	0.243032	0.0908397	0	0.504541	0	0	0.273598	0	0	0	0	0.255079	0.157302	0.200987	0	0	0	0	0.0734877	0.0294942	0	0.43719	1.4373
uncultured bacterium	JX016355.1.1483	0.0696523	0	0.112336	0	0	0	0	0	0	0	0	0	0	0	0	0	0	0	0	0	0	0	0	0	0	0	0	0	0	0	0	0.121663	0	0	0
uncultured bacterium	JX016423.1.1480	0.0354372	0	0	0	0	0	0	0	0	0	0	0	0	0	0	0	0	0	0	0	0	0	0	0	0	0	0	0	0	0	0	0	0	0	0
uncultured bacterium	JX016598.1.1480	0.277387	0	0.13328	0.46995	0.407938	0.255288	0.183951	0.114233	0.107517	0.082025	0	0	0	0	0	0.302725	0.646848	0.704676	1.27679	0	0.509504	0	0.51355	0.929216	0.0662325	0	0	0.218531	0.26137	0	0.217123	0.427666	0.251949	0.233168	0
uncultured bacterium	JX016918.1.1477	0.146637	0	0	0.0340544	0	0	0.069451	0.0913868	0	0.292124	0	0	0	0	0	0	0	0	0	0	0	0	0	0	0.104868	0	0	0	0	0	0	0	0	0	0
uncultured bacterium	JX193428.1.1518	0.0378811	0	0	0	0.101985	0	0	0	0	0	0	0	0	0	0	0	0	0	0	0	0	0	0	0	0	0	0	0	0	0	0	0	0	0	0
uncultured bacterium	JX221876.1.1505	0.040325	0	0	0.0367787	0.0441014	0	0	0	0	0	0	0	0	0	0	0	0	0	0	0	0	0	0	0	0	0	0	0	0	0	0.116912	0	0	0	0
uncultured bacterium	JX391281.1.1488	0.0513228	0	0	0	0	0	0	0	0	0	0	0	0	0	0	0	0	0	0	0	0	0	0	0	0	0	0	0	0	0	0	0	0	0	0
uncultured bacterium	KC682733.1.1501	0.123419	0	0	0	0	0	0	0	0	0	0	0	0	0	0	0	0	0	0	0	0	0	0	0	0	0	0	0	0	0	0	0.129037	0	0	0
uncultured bacterium	KF596538.1.1517	0.278609	0	0	0	0	0	0	0	0	0	0	0	0	0	0	0	0	0	0	0	0	0	0	0	0	0	0	0	0	0	0	0	0.223427	1.03468	0.179004
uncultured bacterium	KF741389.1.1480	0.109977	0	0	0.227483	0.402426	0	0.0638198	0.0560783	0.124241	0.0259026	0	0	0	0	0	0	0	0.432415	0	0	0	0	0.126412	0	0	0	0	0	0.109775	0	0	0	0	0	0
uncultured bacterium	KF741465.1.1498	0.0574326	0	0	0	0	0	0	0	0	0	0	0	0	0	0	0	0	0	0	0	0	0	0	0	0	0	0	0	0	0	0	0	0	0	0
uncultured bacterium	KF799144.1.1517	0.140527	0.100425	0	0	0	0	0	0	0	0	0	0	0	0	0	0	0	0	0	0	0	0	0	0	0	0	0	0	0	0	0	0	0	0	0
uncultured bacterium	KF799380.1.1487	0.0207735	1.01197	0.06664	0	0	0	0	0	0.0931811	0	0	0	0	0	0	0	0	0	0	0	0	0	0	0	0	0	0	0	0	0	0.0567859	0	0	0	0.315889
uncultured bacterium	KJ590638.1.1463	0.0183296	0	0	0	0	0	0	0	0	0	0	0	0	0	0	0	0	0	0	0	0	0	0	0	0	0	0	0	0	0	0	0	0	0	0
uncultured bacterium	KM356312.1.1407	0.0647645	0	0	0	0	0	0	0	0	0	0	0	0	0	0	0	0	0	0	0	0	0	0	0	0	0	0	0	0	0	0	0	0	0	0
uncultured bacterium	KR824963.1.1500	0.0171076	0	0	0	0	0	0	0	0	0	0	0	0	0	0	0	0	0	0	0	0	0.460553	0	0	0	0	0	0	0	0	0	0	0	0	0
uncultured bacterium	KR857621.1.1462	0.0610986	0	0	0	0	0	0	0	0	0	0	0	0	0	0	0	0	0	0	0	0	0	0	0	0	0	0	0	0	0	0	0	0	0	0.136885
uncultured bacterium	KT223208.1.1466	0.0745402	0	0	0	0	0	0	0	0	0	0	0	0	0	0	0	0	0	0	0	0	0	0	0	0	0	0	0	0	0	0	0	0	0	0
uncultured bacterium	KT952664.1.1519	0.0892039	0	0	0	0	0	0	0	0	0	0	0	0	0	0	0	0	0	0	0	0	0	0	0	0	0	0	0	0	0	0	0	0	0	0
uncultured bacterium	KX014470.1.1434	0.544999	0	0.5236	0	0	0.510576	0	0	0	0	0.0488699	0	0	0	0	0	0	0	0	0	0	0	0	0	0	0	0	0	0	0	0	0	0	0	0
uncultured bacterium	KX088587.1.1518	0.0488788	0	0	0	0	0	0	0	0	0	0	0	0	0	0	0	0	0	0	0	0	0	0	0	0	0	0	0	0	0	0	0	0	0	0
uncultured bacterium	KX097755.1.1517	0.00733183	0	0	0	0	0	0	0	0	0	0	0	0	0	0	0	0	0	0	0	0	0	0	0	0	0	0	0	0	0	0	0	0	0	0
uncultured bacterium	KX172184.1.1460	0.232174	0	0	0	0	0	0	0	0	0	0	0	0	0	0	0	0	0	0	0	0	0	0	0	0	0	0	0	0	0	0	0	0	0	0
uncultured bacterium	KX172415.1.1462	0.102646	0	0	0	0	0	0	0	0	0	0	0	0	0	0	0	0	0	0	0	0	0	0.876985	0	0	0	0	0.0611888	0	0	0	0	0	0	0
uncultured bacterium	KX172635.1.1390	0.0317712	0	0	0	0	0	0	0	0	0	0	0	0	0	0	0	0	0	0	0	0	0	0	0	0	0	0	0	0	0	0	0	0	0	0
uncultured bacterium	KX172711.1.1307	0.0207735	0	0	0	0	0	0	0	0	0	0	0	0	0	0	0	0	0	0	0	0	0	0	0	0	0	0	0	0	0	0	0	0	0	0
uncultured bacterium	KX172868.1.1399	0.0782061	0	0	0	0	0	0	0	0	0	0	0	0	0	0	0	0	0	0	0	0	0	0	0	0	0	0	0	0	0	0	0	0	0	0
uncultured bacterium	KX172887.1.1497	0.0256614	0	0	0	0	0	0	0	0	0	0	0	0	0	0	0	0	0	0	0	0	0	0	0	0	0	0	0	0	0	0	0	0	0	0
uncultured bacterium	KX173006.1.1410	0.0818721	0	0	0	0	0	0	0	0	0	0	0	0	0	0	0	0	0	0	0	0	0	0	0	0	0	0	0	0.130685	0	0	0	0	0	0
uncultured bacterium	KX177371.1.1462	0.0244394	0	0	0	0	0	0	0	0	0	0	0	0	0	0	0	0	0	0	0	0	0	0	0	0	0	0	0	0	0	0	0	0	0	0
uncultured bacterium	KX177466.1.1475	0.162522	0	0	0	0	0	0.0750821	0	0	0	0	0	0	0	0	0	0	0	0	0	0	0	0	0	0	0	0	0	0	0	0	0	0	0	0
uncultured bacterium	KX771342.1.1301	0.0329932	0	0	0	0	0	0	0	0	0	0	0	0	0	0	0	0	0	0	0	0	0	0	0	0	0	0	0	0	0	0	0	0	0	0
uncultured bacterium	KY190865.1.1451	0.041547	0	0	0	0	0	0	0	0	0	0	0	0	0	0	0	0	0	0	0	0	0	0	0	0	0	0	0	0	0	0	0	0	0	0
uncultured bacterium	KY190927.1.1440	0.373923	0.733874	0	0.411377	0.826902	0	0.168935	0	0.131409	0	0	0	0.240803	0	0	0	0	0.272261	0.531996	0.603382	1.62649	0	0.584657	0	0.0993487	0	0	0	0.109775	0	0	0	0	0	0
uncultured bacterium	LC028835.1.1494	0.0818721	0	0	0	0	0	0	0	0	0	0	0	0	0	0	0	0	0	0	0	0	0	0	0	0	0	0	0	0	0	0	0	0	0	0
uncultured bacterium	MF092435.1.1501	0.193071	0	0	0	0	0	0	0	0	0	0	0	0	0	0	0	0	0	0	0	0	0	0	0	0	0	0	0	0	0	0	0	0	0	0
uncultured bacterium	AB807384.1.1462	0	0.13905	0	0	0	0	0	0	0	0	0	0	0	0	0	0	0	0	0	0	0	0	0	0	0	0	0	0	0	0	0	0	0	0	0
uncultured bacterium	AY375071.1.1503	0	1.75357	0	0	0	0	0	0	0	0	0	0	0	0	0	0	0	0	0	0	0	0	0	0	0	0	0	0	0	0	0	0	0	0	0
uncultured bacterium	EF645939.1.1481	0	0.208575	0	0	0	0	0	0	0	0	0	0	0	0	0	0	0	0	0	0	0	0	0	0	0	0	0	0	0	0	0	0	0	0	0
uncultured bacterium	EU236411.1.1365	0	0.038625	0	0.0163461	0	0	0	0	0	0	0	0	0	0	0	0	0	0	0	0	0	0	0	0	0	0	0	0	0	0	0	0	0	0	0
uncultured bacterium	EU652641.1.1474	0	0.100425	0.089488	0.0694709	0.0909592	0.0729395	0	0	0.0406174	0	0	0	0	0	0	0	0	0	0	0.144472	0	0	0	0.236859	0	0	0.533913	0	0	0	0.404182	0	0	0	0.242182
uncultured bacterium	EU735704.1.1490	0	0.0849749	0	0	0	0	0	0	0	0	0	0	0	0	0	0	0	0	0	0	0	0	0	0	0	0	0	0	0	0	0	0	0	0	0
uncultured bacterium	EU799445.1.1494	0	0.16995	0	0	0	0	0.364148	2.58168	0.573422	0	0	0.585284	0	0.0981069	0	1.42953	0	0.528507	0	0.492904	0	0	0	0	0	0	0	0	0	0.0931272	0.253866	0	0.570451	1.89449	2.20596
uncultured bacterium	EU800897.1.1284	0	0.146775	0	0	0	0	0	0	0	0	0	0	0	0	0	0	0	0	0	0	0	0	0	0	0	0	0	0	0	0	0	0	0	0	0
uncultured bacterium	EU801768.1.1501	0	0.695249	0	0	0	0	0	0	0	0	0	0	0	0	0	0	0	0	0	0	0	0	0	0	0	0	0	0	0	0	0	0	0	0	0
uncultured bacterium	EU919781.1.1500	0	0.100425	0.548352	0	0	0	0	0	0	0	0	0	0	0	0	0	0	0	0	0	0	0	0	0	0	0	0	0	0	0	0	0	0	0	0
uncultured bacterium	FJ202555.1.1465	0	1.08922	0	0	0	0	0	0	0	0	0	0	0	0	0	0	0	0	0	0	0	2.26272	0	0	0	0	0	0	0.0784109	0	0	0	0	0	0
uncultured bacterium	FJ712606.1.1476	0	0.1236	0	0	0	0	0	0	0	0	0.0418885	0	0	0	0	0	0	0	0	0	0	0	0	0	0	0	0	0	0	0	0	0	0	0	0
uncultured bacterium	FJ717109.1.1515	0	0.162225	0	0	0	0	0	0	0	0	0	0	0	0	0	0	0	0	0	0	0	0	0	0	0	0	0	0	0	0	0	0	0	0	0
uncultured bacterium	GQ396895.1.1455	0	0.16995	0	0	0	0	0	0	0	0	0	0	0	0	0	0	0	0	0	0	0	0	0	0	0	0	0	0	0	0	0	0	0	0	0
uncultured bacterium	HM591468.1.1474	0	0.131325	0	0	0	0	0	0	0	0	0	0	0	0	0	0	0	0	0	0	0	0	0	0	0.0413953	0	0	0.148601	0	0	0	0	0.0808138	0	0
uncultured bacterium	HQ119626.1.1500	0	0.301275	0	0	0	0	0	0	0	0	0	0	0	0	0	0	0	0	0	0	0	0	0	0	0	0	0	0	0	0	0	0	0	0	0
uncultured bacterium	HQ203914.1.1479	0	0.826574	0	0	0	0	0	0	0.399006	0	0	0	0	0	0	0	0	0.320307	0	0	0	0	0	0	0	0	0	0	0	0	0	0	0	0	0
uncultured bacterium	HQ225189.1.1503	0	2.58787	0	0.38822	0	0	0.0638198	0	0	0	0	0	0	0	0	0	0	0	0	0	0	0	0	0	0	0	0	0	0	0	0	0	0	0	0
uncultured bacterium	JQ712060.1.1487	0	0.32445	0	0.136218	0.325248	0	0.0638198	0	0	0.0259026	0	0	0	0	0	0	0	0	0	0	0	0	0	0	0	0	0	0	0	0	0	0	0	0	0
uncultured bacterium	JX016051.1.1475	0	0.23175	0	0	0	0	0	0	0	0	0	0	0	0	0	0	0	0	0	0	0	0	0	0	0	0	0	0	0	0	0	0	0	0	0
uncultured bacterium	JX016829.1.1480	0	0.0617999	0	0	0	0	0	0	0	0	0	0	0	0	0	0	0	0	0	0	0	0	0	0	0	0	0	0	0	0	0	0	0	0	0.157945
uncultured bacterium	KF481589.1.1505	0	0.424874	0	0	0	0	0	0	0	0	0	0	0	0	0	0	0	0	0	0	0	0	0	0	0	0	0	0	0	0	0	0	0	0	0
uncultured bacterium	KF799046.1.1481	0	0.2472	0	0	0	0	0	0	0	0	0	0	0	0	0	0	0	0	0	0	0	0	0	0	0	0	0	0	0	0	0	0	0	0	0
uncultured bacterium	KF799148.1.1484	0	0.533024	0	0	0	0	0	0	0	0	0	0	0	0	0	0	0	0	0	0	0	0	0	0	0	0	0	0	0	0	0	0	0	0	0.605454
uncultured bacterium	KF799151.1.1495	0	0.162225	0	0	0.0799338	0	0	0	0	0	0	0	0	0	0	0	0	0	0	0	0	0	0	0	0	0	0	0	0	0	0.29061	0	0	0	0
uncultured bacterium	KF799695.1.1483	0	0.502124	0	0.123958	0	0	0	0	0	0	0	0	0	0	0	0	0	0	0	0	0	0	0	0	0	0	0	0	0	0	0.223803	0.202772	0.142613	0	0
uncultured bacterium	AB974071.1.1395	0	0	0.00952	0	0	0	0	0	0	0	0	0	0	0	0	0	0	0	0	0	0	0	0	0	0	0	0	0	0	0	0	0	0	0	0
uncultured bacterium	AB974080.1.1430	0	0	1.30234	1.43165	2.35943	2.99573	2.25809	2.04997	2.0022	4.78479	6.28851	13.8273	3.86399	1.4171	1.01452	2.82543	7.52821	1.77771	3.89117	0	0	0	0.750573	0	0	0	0	1.12762	0	0	0	0	0	0	0
uncultured bacterium	AY280415.1.1441	0	0	0.059024	0	0	0	0	0	0	0	0	0	0	0	0	0	0	0	0	0	0	0	0	0	0	0	0	0	0	0	0	0	0	0	0
uncultured bacterium	DQ372851.1.1483	0	0	0.091392	0	0	0	0	0	0	0	0	0	0	0	0	0	0	0	0	0	0	0	0	0	0	0	0	0	0	0	0	0	0	0	0
uncultured bacterium	EU799154.1.1396	0	0	0.015232	0	0	0	0	0	0	0	0	0	0	0	0	0	0	0	0	0	0	0	0	0	0	0	0	0	0	0	0	0	0	0	0
uncultured bacterium	EU800051.1.1429	0	0	0.329392	0	0	0	0	0	0.70961	0	0	0	0	0	0	0	0	0	0	0	0	0	0	0	0	0	0	0	0	0	0	0	0	0	0
uncultured bacterium	EU801478.1.1426	0	0	0.249424	0	0	0	0	0	0	0	0.774937	0	0	0	0	0	0	0	0	0	0	0	0	0	0	0	0	0	0	0	0	0	0	0	0
uncultured bacterium	FJ545538.1.1526	0	0	0.40936	0	0	0	0	0	0	0	0	0	0	0.0944733	0	0	0.30278	0	0	0.30594	0.509504	0	0	0	0	0	0	0	0	0	0	0	0	0	0
uncultured bacterium	HQ203856.1.1427	0	0	2.73034	0	0	0	0	0	0	0	0	0	0	0	0	0	0	0	0	0	0	0	0	0	0	0	0	0	0	0	0	0	0	0	0
uncultured bacterium	HQ225190.1.1503	0	0	0.112336	0	0	0.343857	0	0	0.181584	0	0	0	0	0	0	0	0	0	0	0	0	0	0	0	0	0	0	0	0	0	0.163677	0	0	0	0
uncultured bacterium	JN977145.1.1550	0	0	0.074256	0.138942	0.157111	0	0.328484	0	0	0	0	0	0	0	0	0	0	0	0	0	0	0	0	0	0.0800309	0	0	0	0	0	0	0.0921693	0	0	0
uncultured bacterium	JN977150.1.1548	0	0	0.062832	0	0	0	0.035664	0	0	0	0	0	0	0	0	0	0	0	0	0	0	0	0	0	0	0	0	0	0	0	0	0	0	0	0
uncultured bacterium	JQ196911.1.1318	0	0	0.017136	0	0	0	0	0	0	0	0	0	0	0	0	0	0	0	0	0	0	0	0	0	0	0	0	0	0	0	0	0	0	0	0
uncultured bacterium	JQ287242.1.1483	0	0	0.154224	0	0	0	0	0	0	0	0	0	0	0	0	0	0	0	0	0	0	0	0	0	0	0	0	0	0	0	0	0	0	0	0
uncultured bacterium	JX015771.1.1476	0	0	0.00952	0	0	0	0	0	0	0	0	0	0	0	0	0	0	0	0	0	0	0	0	0	0	0	0	0	0	0	0	0	0	0	0
uncultured bacterium	JX016016.1.1509	0	0	0.464576	0	0	0	0	0	0	0.456174	0	0	0	0	0	0	0	0	0	0	0	0	0	0	0	0	0	0	0	0	0	0	0	0	0
uncultured bacterium	JX016627.1.1476	0	0	0.030464	0	0	0	0	0	0	0	0	0	0	0	0	0	0	0	0	0	0	0	0	0	0	0	0	0	0	0	0.0267228	0	0	0	0
uncultured bacterium	JX017047.1.1498	0	0	0.020944	0	0	0	0	0	0	0	0	0	0	0	0	0	0	0	0	0	0	0	0	0.127539	0	0	0	0	0	0	0	0	0	0	0
uncultured bacterium	JX226785.1.1495	0	0	0.03808	0	0	0	0	0	0	0	0	0	0	0	0	0	0	0	0	0	0	0	0	0	0	0	0	0	0	0	0	0	0	0	0
uncultured bacterium	KF596653.1.1497	0	0	0.22848	0	0.0496141	0	0	0	0	0	0	0	0	0	0	0	0	0	0	0	0	0	0	0	0	0	0	0	0.135912	0	0	0	0	0	0
uncultured bacterium	KM820528.1.1486	0	0	0.16184	0	0	0	0	0	0	0	0	0	0	0	0	0	0	0	0	0	0	0	0	0	0	0	0	0	0	0	0	0	0	0	0
uncultured bacterium	KX177569.1.1492	0	0	0.068544	0.126682	0.0937155	0	0.313468	0.328162	0.124241	0	0	0	0	0	0	0.538177	0	0	0	0	0.999412	0.220264	0	0	0	0	0	0	0	0	0	0	0	0	0
uncultured bacterium	AB250585.1.1367	0	0	0	0.13758	0.104741	0	0.0187705	0	0	0	0	0	0	0	0	0	0	0	0	0	0	0	0	0	0	0	0	0	0	0	0	0	0	0	0
uncultured bacterium	AB530244.1.1485	0	0	0	0.0395031	0	0	0	0	0	0	0	0	0	0	0	0	0	0	0	0	0	0	0	0	0	0	0	0	0	0	0	0	0	0	0
uncultured bacterium	AM745145.1.1460	0	0	0	0.023157	0	0	0	0	0	0	0	0	0	0	0	0	0	0	0	0	0	0	0	0	0	0	0	0	0	0	0.110231	0	0	0	0
uncultured bacterium	EF574053.1.1491	0	0	0	0.0517627	0	0	0	0	0	0.158294	0	0	0.0490524	0	0	0	0	0	0	0	0	0	0	0	0	0	0	0	0	0	0	0	0	0	0
uncultured bacterium	EU050889.1.1398	0	0	0	0.0204326	0	0	0	0	0	0	0	0	0	0	0	0	0	0	0	0	0	0	0	0	0	0	0	0	0	0	0	0	0	0	0
uncultured bacterium	EU181478.1.1454	0	0	0	0.0177083	0	0	0	0	0	0	0	0	0	0	0	0	0	0	0	0	0	0	0	0	0	0	0.158197	0	0	0	0	0	0	0	0
uncultured bacterium	EU236356.1.1375	0	0	0	0.0449518	0	0	0	0	0	0	0	0	0	0	0	0	0	0	0	0	0	0	0	0	0	0	0	0	0	0	0	0	0	0	0
uncultured bacterium	EU236407.1.1372	0	0	0	0.10625	0	0	0	0	0	0	0	0	0	0	0	0	0	0	0	0	0	0	0	0	0	0	0	0	0	0	0	0	0	0	0
uncultured bacterium	EU487983.1.1481	0	0	0	0.0149839	0	0	0	0	0	0	0	0	0	0	0	0	0	0	0	0	0	0	0	0	0	0	0	0	0	0	0	0	0	0	0
uncultured bacterium	EU799508.1.1428	0	0	0	0.129407	0	0	0	0	0	0	0	0	0	0	0	0	0	0	0	0	0	0	0	0	0	0	0	0	0	0	0	0	0	0	0
uncultured bacterium	EU799844.1.1286	0	0	0	0.373236	0	0	0	0	0	0	0	0	0	0	0	0	0	0	0	0	0	0	0	0	0	0	0	0	0	0	0	0	0	0	0
uncultured bacterium	FJ202511.1.1486	0	0	0	0.128044	0	0	0	0	0	0	0	0	0	0	0	0	0	0	0	0	0	0	0	0	0	0	0	0	0	0	0.10021	0	0	0	0
uncultured bacterium	FJ545444.1.1518	0	0	0	0.03133	0	0	0	0	0	0	0	0	0	0	0	0	0	0	0	0	0	0	0	0	0	0	0	0	0	0	0	0	0	0	0
uncultured bacterium	FJ717176.1.1506	0	0	0	0.0926279	0	0	0	0	0	0	0	0	0	0	0	0	0	0	0	0	0	0	0	0	0	0	0	0	0	0	0.410863	0.199086	0	0	0
uncultured bacterium	FN562915.1.1283	0	0	0	0.00953523	0	0	0	0	0	0	0	0	0	0	0	0	0	0	0	0	0	0	0	0	0	0	0	0	0	0	0	0	0	0	0
uncultured bacterium	GQ167309.1.1404	0	0	0	0.100801	0.104741	0	0	0	0	0	0	0	0.0401338	0	0	0	0	0	0	0	0	0	0	0	0	0	0	0	0	0	0	0	0	0	0
uncultured bacterium	GQ246433.1.1519	0	0	0	0.0790062	0	0	0	0	0	0	0	0	0	0	0	0	0	0	0	0	0	0	0	0	0.331162	0	0	0	0	0	0	0.291255	0	0	0
uncultured bacterium	GQ259262.1.1509	0	0	0	0.0531248	0	0	0	0	0	0	0	0	0	0	0	0	0	0	0	0	0	0	0	0	0	0	0	0	0	0	0	0	0	0	0
uncultured bacterium	GQ259294.1.1507	0	0	0	0.0844549	0.124035	0	0	0	0	0	0	0	0	0	0	0	0	0	0	0	0	0	0	0	0	0	0	0	0	0	0	0	0	0	0
uncultured bacterium	GQ356939.1.1493	0	0	0	0.237018	0	0	0	0	0	0	0	0	0	0	0	0	0	0	0	0	0	0	0	0	0	0	0	0	0	0	0	0	0	0	0
uncultured bacterium	GQ357022.1.1483	0	0	0	0.0912657	0	0	0	0	0	0	0	0	0	0	0	0	0	0	0	0	0	0	0.568855	0.491938	0.361519	0	0	0	0	0	0	0	0	0	0
uncultured bacterium	GQ472402.1.1482	0	0	0	0.00953523	0	0	0	0	0	0	0	0	0	0	0	0	0	0	0	0	0	0	0	0	0	0	0	0	0	0	0	0	0	0	0
uncultured bacterium	HM057617.1.1504	0	0	0	0.585735	13.5722	9.71137	5.64993	2.24521	5.26115	3.08673	1.81691	10.6814	11.2508	5.57938	5.27153	6.8113	4.10129	5.60538	3.02478	5.28597	5.34979	2.96356	3.00229	0	0	0	1.68084	0.847902	1.11343	1.04302	0	0	0	0	0
uncultured bacterium	HM127539.1.1447	0	0	0	0.178445	0.548512	0	0	0	0	0	0	0	0	0	0	0	0	0	0	0	0	0	0	0	0	0	0	0	0	0	0	0	0	0	0
uncultured bacterium	HQ691926.1.1318	0	0	0	0.0108974	0	0	0	0	0	0	0	0	0	0	0	0	0	0	0	0	0	0	0	0	0	0	0	0	0.172504	0	0.143635	0.0405545	0.104583	0	0
uncultured bacterium	JF272159.1.1443	0	0	0	0.151201	0.0799338	0	0	0	0	0	0	0	0	0	0	0	0	0	0	0	0	0	0	0	0	0	0	0	0	0	0	0	0	0	0
uncultured bacterium	JF769620.1.1475	0	0	0	0.0340544	0	0	0	0	0	0	0	0	0	0	0	0	0	0	0	0	0	0	0	0	0	0	0	0	0	0	0	0	0	0	0
uncultured bacterium	JN977235.1.1534	0	0	0	0.0367787	0.0771775	0	0	0	0	0	0	0	0	0	0	0	0	0	0	0	0	0	0	0	0	0	0	0	0	0	0	0	0	0	0
uncultured bacterium	JN986233.1.1490	0	0	0	0.303765	0	0	0	0	0	0	0	0	0	0	0	2.38816	0	0	0	0	0	0	0	0	2.58307	0	0	0	0	0	0	0	0	0	0.558071
uncultured bacterium	JQ197162.1.1286	0	0	0	0.114423	0	0	0.623182	0.305315	0.312993	0.346808	0.450301	0.449415	0	0	0	0	0	0	1.23119	0	0	0	0	0	0	0.246665	0	0	0.162049	0	0	0	0.11409	0	0
uncultured bacterium	JQ197952.1.1352	0	0	0	0.0408653	0	0	0	0	0	0	0	0	0	0	0	0	0	0	0	0	0	0	0	0	0	0	0	0	0	0	0	0	0	0	0
uncultured bacterium	JQ199426.1.1351	0	0	0	0.0381409	0	0	0	0	0	0	0	0	0	0	0	0	0	0	0	0	0	0	0	0	0	0	0	0	0	0	0	0	0	0	0
uncultured bacterium	JQ215562.1.1287	0	0	0	0.0272435	0	0	0	0	0	0	0	0	0	0	0	0	0	0	0	0	0	0	0	0	0	0	0	0	0	0	0	0	0	0	0
uncultured bacterium	JQ256804.1.1418	0	0	0	1.1524	0	0	0	0	0	0	0	0	0	0	0	0	0	0	0	0	0	0	0	0	0	0	0	0	0	0	0	0	0	0	0
uncultured bacterium	JQ287427.1.1435	0	0	0	0.0422274	0	0	0	0	0	0	0	0	0	0	0	0	0	0	0	0	0	0	0	0	0	0	0	0	0	0	0	0	0	0	0
uncultured bacterium	JQ678527.1.1483	0	0	0	0.0694709	0.0330761	0	0	0	0	0	0	0	0	0	0	0	0	0	0	0	0	0	0	0	0	0	0	0	0	0	0	0	0	0	0
uncultured bacterium	JX015613.1.1495	0	0	0	0.149839	0	0	0	0	0	0	0	0	0	0	0	0	0	0	0	0	0	0	0	0	0	0	0	0	0	0	0	0	0	0	0
uncultured bacterium	JX015952.1.1492	0	0	0	0.00953523	0	0	0	0	0	0	0	0	0	0	0	0	0	0	0	0	0	0	0	0	0	0	0	0	0	0	0	0	0	0	0
uncultured bacterium	JX193433.1.1552	0	0	0	0.046314	0	0	0	0	0	0	0	0	0	0	0	0	0	0	0	0	0	0	0	0	0	0	0	0	0	0	0	0	0	0	0
uncultured bacterium	JX391570.1.1537	0	0	0	0.0585735	0	0.104199	0	0	0	0	0	0	0	0	0	0	0	0	0	0	0	0	0	0	0	0	0	0	0	0	0	0	0	0	0
uncultured bacterium	JX537864.1.1264	0	0	0	0.0272435	0	0	0	0	0	0	0	0	0	0	0	0	0	0	0	0	0	0	0	0	0	0	0	0	0	0	0	0	0	0	0
uncultured bacterium	KC189769.1.1463	0	0	0	0.0449518	0	0	0	0	0	0	0	0	0	0	0	0	0	0	0	0	0	0	0	0	0	0	0	0	0	0	0	0	0	0	0
uncultured bacterium	KF268878.1.1386	0	0	0	0.0640222	0	0	0	0	0	0	0	0	0	0	0	0	0	0	0	0.0849834	0	0	0	0	0	0	0	0	0	0	0	0	0	0	0
uncultured bacterium	KF616639.1.1447	0	0	0	0.637498	0	0	0	0	0	0	0	0	0	0	0	0	0	0	0	0	0	0	0	0	0	0	0	0	0	0	0	0	0	0	0
uncultured bacterium	KF741429.1.1420	0	0	0	0.03133	0.0964719	0	0	0	0.0668992	0.0316588	0	0	0	0	0	0	0	0	0	0	0	0	0.237023	0	0	0	0	0.166084	0	0	0	0	0	0	0
uncultured bacterium	KF798499.1.1482	0	0	0	0.00817305	0.0137817	0	0	0	0	0	0	0	0	0	0	0	0	0	0	0	0	0	0	0	0	0	0	0	0	0	0	0	0	0	0
uncultured bacterium	KF798800.1.1484	0	0	0	0.155288	0	0	0	0	0	0	0	0	0	0	0	0	0	0	0	0	0	0	0	0	0	0	0	0	0	0	0	0	0	0	0
uncultured bacterium	KF799364.1.1430	0	0	0	0.0939901	0.126792	0.296968	0	0.201466	0.195919	0.282051	0.404922	0	0.39019	0.103557	0	0	0.412882	0	0	0.280445	0.313541	0.500601	0.553054	0.920106	0.08831	0.438516	0	0.253497	0.0679561	0	0.38748	0.206459	0	0	0
uncultured bacterium	KM071666.1.1494	0	0	0	0.0490383	0	0	0	0	0	0	0	0	0	0	0	0	0	0	0	0	0	0	0	0	0	0	0	0	0	0	0	0	0	0	0
uncultured bacterium	KM203499.1.1200	0	0	0	0.0190705	0	0	0	0	0	0	0	0	0	0	0	0	0	0	0	0	0	0	0	0	0	0	0	0	0	0	0	0	0	0	0
uncultured bacterium	KM270393.1.1472	0	0	0	0.0408653	0	0	0	0	0.0955703	0	0	0.146321	0.0557414	0	0	0	0	0	0.273598	0	0	0	0	0	0	0	0	0	0	0	0	0.081109	0	0	0
uncultured bacterium	KP639115.1.1477	0	0	0	0.0435896	0.0385888	0	0	0	0	0	0	0	0	0	0	0	0	0	0	0	0	0	0	0	0	0	0	0	0	0	0	0	0	0	0
uncultured bacterium	KP994460.1.1393	0	0	0	0.0326922	0	0	0	0	0	0	0	0	0	0	0	0	0	0	0	0	0	0	0	0	0	0	0	0	0	0	0	0	0	0	0
uncultured bacterium	KX172351.1.1447	0	0	0	0.0912657	0.176406	0	0.0225246	0	0	0	0	0	0	0	0	0	0	0	0	0	0	0	0	0	0	0	0	0	0	0	0	0	0	0	0
uncultured bacterium	KX172833.1.1444	0	0	0	0.122596	0	0	0	0	0	0	0	0	0	0	0	0	0	0	0	0	0	0	0	0	0	0	0	0	0	0	0	0	0	0	0
uncultured bacterium	KX172965.1.1446	0	0	0	0.122596	0.209482	0	0.0656969	0.176543	0.16247	0	0	0	0.171683	0	0	0	0	0	0	0	0	0	0	0	0	0	0	0	0	0	0	0	0	0	0
uncultured bacterium	KX177143.1.1494	0	0	0	0.129407	0	0	0	0	0	0	0	0	0	0	0	0	0	0	0	0	0	0	0	0	0	0	0	0	0	0	0	0	0	0	0
uncultured bacterium	KY190875.1.1401	0	0	0	0.465864	0	0	0	0	0	0	0	0	0	0	0	0	0	0	0	0	0	0	0	0	0	0	0	0	0	0	0	0	0	0	0
uncultured bacterium	LC002975.1.1447	0	0	0	0.0299679	0	0	0	0	0	0	0	0	0	0	0	0	0	0	0	0	0	0	0	0	0	0	0	0	0	0	0	0	0	0	0
uncultured bacterium	LC192989.1.1290	0	0	0	0.046314	0	0	0	0	0	0	0	0	0	0.0545038	0	0	0	0	0	0	0	0	0	0	0	0	0	0	0	0	0	0	0	0	0
uncultured bacterium	AB807386.1.1466	0	0	0	0	0.0716648	0	0	0	0	0	0	0	0	0	0	0	0	0	0	0	0	0	0	0	0	0	0	0	0	0	0	0	0	0	0
uncultured bacterium	AY548990.1.1497	0	0	0	0	0.140573	0	0	0	0	0	0	0	0	0	0	0	0	0	0	0	0	0	0	0	0	0	0	0	0	0	0	0	0	0	0
uncultured bacterium	EF510378.1.1500	0	0	0	0	0.016538	0	0	0	0	0	0	0	0	0	0	0	0	0	0	0	0	0	0	0	0	0	0	0	0	0	0	0	0	0	0
uncultured bacterium	EU652544.1.1504	0	0	0	0	0.0248071	0	0	0	0	0	0	0	0	0	0	0	0	0	0	0	0	0	0	0	0	0	0	0	0	0	0	0	0	0	0
uncultured bacterium	EU799371.1.1503	0	0	0	0	0.179162	0	0	0	0	0	0	0	0	0	0	0	0	0	0	0	0	0	0	0	0	0	0	0	0	0	0	0	0	0	0
uncultured bacterium	EU801403.1.1483	0	0	0	0	0.0771775	0	0	0	0	0	0	0	0	0	0	0	0	0	0	0	0	0	0	0	0	0	0	0	0	0	0	0	0	0	0
uncultured bacterium	EU864469.1.1488	0	0	0	0	0.0385888	0	0	0	0	0	0	0	0	0	0	0	0	0	0	0	0	0	0	0	0	0	0	0	0	0	0	0	0	0	0
uncultured bacterium	EU864476.1.1522	0	0	0	0	0.0413451	0	0	0	0	0	0	0	0	0	0	0	0	0	0	0	0	0	0	0	0	0	0	0	0	0	0	0	0	0	0
uncultured bacterium	FJ612195.1.1485	0	0	0	0	0.101985	0	0	0	0	0	0	0	0	0	0	0	0	0	0	0	0	0	0	0	0	0	0	0	0	0	0	0	0	0	0
uncultured bacterium	FJ712554.1.1472	0	0	0	0	0.0551268	0.140669	0	0	0.138577	0	0	0.0940635	0.222965	0	0	0	0	0	0	0	0	0	0	0	0	0.292344	0.514139	0	0	0	0	0	0	0	0.157945
uncultured bacterium	FJ820478.1.1481	0	0	0	0	0.281147	0	0	0	0	0	0	0	0	0	0	0	0	0	0	0	0	0	0	0	0	0	0	0	0	0	0	0	0	0	0
uncultured bacterium	FJ905691.1.1397	0	0	0	0	0.0992282	0	0	0	0	0	0	0	0	0	0	0	0	0	0	0	0	0	0	0	0	0	0	0	0	0	0	0	0	0	0
uncultured bacterium	FN562882.1.1305	0	0	0	0	0.137817	0	0	0	0	0	0	0	0	0	0	0	0	0	0	0	0	0	0	0	0	0	0	0	0	0	0	0	0	0	0
uncultured bacterium	GQ848449.1.1475	0	0	0	0	0.0220507	0	0	0	0	0	0	0	0	0	0	0	0	0	0	0	0	0	0	0	0	0	0	0	0	0	0	0	0	0	0
uncultured bacterium	GU305802.1.1480	0	0	0	0	0.0882029	0	0	0	0	0	0	0	0	0	0	0	0	0	0	0	0	0	0	0	0	0	0	0	0	0	0	0	0	0	0
uncultured bacterium	GU584657.1.1388	0	0	0	0	0.0220507	0	0	0	0	0	0	0	0	0	0	0	0	0	0	0	0	0	0	0	0	0	0	0	0	0	0	0	0	0	0
uncultured bacterium	HM057704.1.1488	0	0	0	0	0.162624	0.265708	0	0	0.203087	0	0	0	0	0	0	0	0	0	0	0	0	0	0	0	0	0	0	0	0	0	0	0	0	0	0
uncultured bacterium	HM598257.1.1454	0	0	0	0	0.016538	0	0	0	0	0	0	0	0	0	0	0	0	0	0	0	0	0	0	0	0	0	0	0	0	0	0	0	0	0	0
uncultured bacterium	HQ203970.1.1503	0	0	0	0	0.192944	0	0	0	0	0	0	0	0	0	0	0	0	0	0	0	0	0	0	0	0	0	0	0	0	0	0	0	0	0	0
uncultured bacterium	JF830146.1.1494	0	0	0	0	0.286659	0.171929	0	0	0	0	0	0	0	0	0	0	0	0	0	0	0	0	0	0.337068	0	0	0	0	0	0	0	0	0	0	0
uncultured bacterium	JN685481.1.1503	0	0	0	0	0.0468578	0	0	0	0	0	0	0	0	0	0	0	0	0	0	0	0	0	0	0	0	0	0	0	0	0	0	0	0	0	0
uncultured bacterium	JN869210.1.1479	0	0	0	0	0.0551268	0	0	0	0	0	0	0	0	0	0	0	0	0	0	0	0	0	0	0	0	0	0	0	0	0	0	0	0	0	0
uncultured bacterium	JN986478.1.1488	0	0	0	0	0.427233	0.328228	0.0488034	0	0	0	0	0	0	0	0	0	0	0	0	0	0	0	0	0.628587	0.0689922	0	0	0	0	0	0	0	0	0	0.400126
uncultured bacterium	JQ183084.1.1480	0	0	0	0	0.0496141	0	0	0	0	0	0	0	0	0	0	0	0	0	0	0	0	0	0	0	0	0	0	0	0	0	0	0	0	0	0
uncultured bacterium	JQ196608.1.1365	0	0	0	0	0.203969	0	0	0	0	0	0	0	0	0	0	0	0	0	0	0	0	0	0	0	0	0	0	0	0	0	0	0	0	0	0
uncultured bacterium	JQ287214.1.1512	0	0	0	0	0.016538	0	0	0	0	0	0	0	0	0	0	0	0	0	0	0	0	0	0	0	0	0	0	0.0786713	0	0	0	0	0	0	0
uncultured bacterium	JX193448.1.1524	0	0	0	0	0.0137817	0	0	0	0	0	0	0	0	0	0	0	0	0	0	0	0	0	0	0	0	0	0	0	0	0	0	0	0	0	0
uncultured bacterium	JX226809.1.1504	0	0	0	0	0.0496141	0	0	0	0	0	0	0	0	0	0	0	0	0	0	0	0	0	0	0	0	0	0	0	0	0	0	0	0	0	0
uncultured bacterium	KM356548.1.1498	0	0	0	0	0.0468578	0	0	0	0	0	0	0	0	0	0	0	0	0	0	0	0	0	0	0	0	0	0	0	0	0	0	0	0	0	0
uncultured bacterium	KP638809.1.1535	0	0	0	0	0.0441014	0	0	0	0	0	0	0	0	0	0	0	0	0	0	0	0	0	0	0	0	0	0	0	0	0	0	0	0	0	0
uncultured bacterium	KT851817.1.1461	0	0	0	0	0.0992282	0	0.0900985	0.0249237	0.131409	0	0	0	0	0	0	0	0	0	0	0	0	0	0	0	0	0	0	0	0	0	0	0	0	0	0
uncultured bacterium	KX172975.1.1444	0	0	0	0	0.0468578	0	0	0	0	0	0	0	0	0	0	0	0	0	0	0	0	0	0	0	0	0	0	0	0	0	0	0	0	0	0
uncultured bacterium	KX173007.1.1438	0	0	0	0	0.0744212	0	0	0	0	0	0	0	0	0	0	0	0	0	0	0	0	0	0	0	0	0	0	0	0	0	0	0	0	0	0
uncultured bacterium	KX177343.1.1466	0	0	0	0	0.0826902	0	0	0	0.0501744	0	0	0	0	0	0	0	0	0	0	0	0	0	0	0	0	0	0	0	0	0	0	0.0884825	0	0	0
uncultured bacterium	KX177363.1.1454	0	0	0	0	0.0275634	0	0	0	0	0	0	0	0	0	0	0	0	0	0	0	0	0	0	0	0	0	0	0	0	0	0	0	0	0	0
uncultured bacterium	KY190824.1.1466	0	0	0	0	0.272878	0	0	0	0	0	0	0	0	0	0	0	0	0	0	0	0	0	0	0	0	0	0	0	0	0	0	0	0	0	0
uncultured bacterium	MH424680.1.1507	0	0	0	0	0.0220507	0	0	0	0	0	0	0	0	0	0	0	0	0	0	0	0	0	0	0	0	0	0	0	0	0	0	0	0	0	0
uncultured bacterium	MK141026.1.1377	0	0	0	0	0.110254	0	0	0	0	0	0	0	0	0	0	0	0	0	0	0	0	0	0	0	0	0	0	0	0	0	0	0	0	0	0
uncultured bacterium	AB476277.1.1408	0	0	0	0	0	0.0312598	0	0	0	0	0	0	0	0	0	0	0	0	0	0	0	0	0	0	0	0	0	0	0	0	0	0	0	0	0
uncultured bacterium	DQ234104.1.1515	0	0	0	0	0	0.0625195	0.0431722	0	0.074067	0.0143904	0	0	0.0468227	0	0	0	0	0	0	0	0	0	0	0	0	0	0	0.174825	0.115003	0	0.0467649	0	0	0	0
uncultured bacterium	EF659448.1.1435	0	0	0	0	0	0.0520996	0	0	0	0	0	0	0	0	0	0	0	0	0	0	0	0	0	0	0	0	0	0	0	0	0	0	0	0	0
uncultured bacterium	EU244055.1.1515	0	0	0	0	0	0.244868	0	0	0	0	0	0	0	0	0	0	0	0	0	0	0	0	0	0	0	0	0	0	0	0	0	0	0	0	0
uncultured bacterium	HQ703824.1.1467	0	0	0	0	0	0.343857	0	0	0	0	0	0	0	0	0	0	0	0	0	0	0	0	0	0	0	0	0	0	0	0	0	0	0	0	0
uncultured bacterium	JN232896.1.1488	0	0	0	0	0	0.0937793	0	0	0	0	0	0	0	0	0	0	0	0	0	0	0	0	0	0	0	0	0	0.174825	0	0	0	0	0	0	0
uncultured bacterium	JQ347420.1.1488	0	0	0	0	0	0.140669	0.238386	0.305315	0	0.177001	0	0	0	0	0	0	0	0	0	0	0.568293	0	0	0	0.0607131	0	0	0	0.151594	0	0	0	0	0.0874381	0
uncultured bacterium	JX017163.1.1500	0	0	0	0	0	0.0468897	0	0	0	0	0	0	0	0	0	0	0	0	0	0	0	0	0	0	0.201457	0	0	0	0	0	0	0	0	0	0
uncultured bacterium	JX391540.1.1534	0	0	0	0	0	0.0989893	0	0	0.074067	0	0	0	0	0	0	0	0	0	0	0	0	0	0	0	0	0	0	0	0	0	0	0	0	0	0
uncultured bacterium	KF798737.1.1464	0	0	0	0	0	0.145879	0	0.0103849	0	0	0	0	0	0	0	0	0	0	0	0	0	0	0	0	0	0	0	0	0	0	0	0	0	0	0
uncultured bacterium	KP410301.1.1498	0	0	0	0	0	0.260498	0	0	0	0	0	0	0	0	0	0	0	0	0	0	0	0	0	0	2.69345	0	0	0	0	0	0	0	0	4.31361	0.858166
uncultured bacterium	KT257810.1.1485	0	0	0	0	0	0.213608	0.0844674	0	0.0668992	0	0	0	0.120401	0	0	0	0	0	0	0	0	0	0	0	0	0	0	0	0	0	0	0	0	0	0.14215
uncultured bacterium	KY190860.1.1445	0	0	0	0	0	0.0312598	0	0	0	0	0	0	0	0	0	0	0	0	0	0	0	0	0	0	0	0	0	0	0	0	0	0	0	0	0
uncultured bacterium	AB294317.1.1398	0	0	0	0	0	0	0.00938527	0	0	0	0	0	0	0	0	0	0	0	0	0	0	0	0	0	0	0	0	0	0	0	0	0	0	0	0
uncultured bacterium	AB696428.1.1398	0	0	0	0	0	0	0.0469263	0	0	0	0	0	0	0	0	0	0	0	0	0	0	0	0	0	0	0	0	0	0	0	0	0	0	0	0
uncultured bacterium	DQ676282.1.1442	0	0	0	0	0	0	0.0450493	0	0	0	0	0	0	0	0	0	0	0	0	0	0	0	0	0	0	0	0	0	0	0	0	0	0	0	0
uncultured bacterium	EF573304.1.1452	0	0	0	0	0	0	0.345378	0	0	0	0	0	0	0	0	0	0	0	0	0	0	0	0	0	0	0	0	0	0	0	0	0	0	0	0
uncultured bacterium	EU799016.1.1441	0	0	0	0	0	0	1.56546	0	0	0	0	0	0	0	0	0	0	0	0	0	0	0	0	0	0	0	0	0	0	0	0	0	0	0	0
uncultured bacterium	EU801881.1.1491	0	0	0	0	0	0	0.0825903	0	0	0	0	0	0	0	0	0	0	0	0	0	0	0	0	0	0	0	0	0	0	0	0	0	0	0	0
uncultured bacterium	EU801893.1.1483	0	0	0	0	0	0	0.069451	0	0	0	0	0	0	0	0	0	0	0	0	0	0	0	0	0	0	0	0	0	0.0993204	0	0	0.165905	0	0	0
uncultured bacterium	EU803335.1.1450	0	0	0	0	0	0	0.0187705	0	0	0	0	0	0	0	0	0	0	0	0	0	0	0	0	0	0	0	0	0	0	0	0	0	0	0	0
uncultured bacterium	EU919770.1.1461	0	0	0	0	0	0	0.144533	0.0436164	0	0	0	0	0	0	0	0	0	0	0	0	0	0	0	0	0	0	0	0	0	0	0	0	0	0	0
uncultured bacterium	GQ246314.1.1499	0	0	0	0	0	0	0.396058	0	0	0	0	0	0	0	0	0	0	0	0	0	0	0	0	0	0.336682	0	0.771208	0	0.250915	0	0	0	0	0	0
uncultured bacterium	HQ703815.1.1489	0	0	0	0	0	0	0.0262787	0.112157	0	0.174123	0.183262	0.261288	0.280936	0	0	0	0.261492	0.560538	0.349597	0.331435	0	0	0	0	0	0	0	0	0	0	0	0	0	0	0
uncultured bacterium	JF268351.1.1481	0	0	0	0	0	0	0.0769592	0	0.243704	0	0.0698141	0.303094	0	0	0	0	0	0	0	0	0	0	0	0	0	0	0	1.17133	0	0	0	0	0	0	0
uncultured bacterium	JN672628.1.1448	0	0	0	0	0	0	0.0281558	0	0	0	0	0	0	0	0	0	0	0	0	0	0	0	0	0	0	0	0	0	0	0	0	0	0	0	0
uncultured bacterium	JQ195650.1.1363	0	0	0	0	0	0	0.0412952	0	0	0	0	0	0	0	0	0	0	0	0	0	0	0	0	0	0	0	0	0	0	0	0	0	0	0	0
uncultured bacterium	JQ199086.1.1315	0	0	0	0	0	0	0.135148	0.143311	0.38706	0.0546833	0.200716	0	0.138239	0	0	0	0	0	0	0	0	0	0	0	0	0	0	0	0	0	0	0	0	0	0
uncultured bacterium	JQ712130.1.1509	0	0	0	0	0	0	0.0900985	0	0	0	0	0	0	0	0	0	0	0	0	0	0	0	0	0	0	0	0	0	0	0	0	0	0	0	0
uncultured bacterium	JX016354.1.1480	0	0	0	0	0	0	0.116377	0.307392	0.401395	0.175562	0.0837769	0.104515	0	0	0	0.807265	0	0	0	0	0	0	0.126412	0.546597	0.113147	0	0	0.218531	0	0	0.0901894	0.110603	0	0	0.0737075
uncultured bacterium	KF799703.1.1498	0	0	0	0	0	0	0.035664	0	0.212644	0.0359759	0	0.564381	0.236343	0	0	0.622267	0	0	0	0.246452	0	0	0	0	0.110387	0	0	0	0.109775	0	0.0968701	0	0.280472	0	0
uncultured bacterium	KJ752776.1.1445	0	0	0	0	0	0	0.0656969	0	0	0	0	0	0	0	0	0	0	0	0	0	0	0	0	0	0	0	0	0	0	0	0	0	0	0	0
uncultured bacterium	KX172714.1.1467	0	0	0	0	0	0	0.0225246	0	0	0	0	0	0	0	0	0	0	0	0	0	0	0	0	0	0	0	0	0	0.177731	0	0	0	0	0	0
uncultured bacterium	EU799507.1.1463	0	0	0	0	0	0	0	0.0166158	0	0.159733	0.136138	0.0731605	0	0.383344	0.397852	0	0	0	0.288798	0.594884	0	0.320384	0.647863	0.382618	0.336682	0.703453	0	0	0.308416	0	0	0	0	0.204022	0
uncultured bacterium	EU799706.1.1464	0	0	0	0	0	0	0	0.122541	0	0.13383	0	0	0	0	0.179033	0	0	0	0	0	0	0	0	0	0.0413953	0	0	0.113636	0	0	0	0	0	0	0
uncultured bacterium	EU801437.1.1439	0	0	0	0	0	0	0	0.251314	0	0	0	0	0	0	0	0	0	0	0	0	0	0	0	0	0	0	0	0	0	0	0	0	0	0	0
uncultured bacterium	EU805373.1.1494	0	0	0	0	0	0	0	0.0186928	0.152913	0	0	0	0	0	0	0	0	0	0	0	0	0	0	0	0	0	0	0	0	0	0	0	0	0	0
uncultured bacterium	HM057610.1.1508	0	0	0	0	0	0	0	0.0124618	0	0	0	0	0	0	0	0	0	0	0	0	0	0	0	0	0	0	0	0	0	0	0	0	0	0	0
uncultured bacterium	HQ166733.1.1348	0	0	0	0	0	0	0	0.623092	0	0	0	0	0.187291	0	0	0	0	0	0	0	0	0	0	0	0	0	0	0	0	0	0	0	0	0	0
uncultured bacterium	HQ393425.1.1432	0	0	0	0	0	0	0	0.0477704	0	0	0	0	0	0	0	0	0	0	0	0	0	0	0	0	0	0	0	0	0	0	0	0	0	0	0
uncultured bacterium	JQ198909.1.1322	0	0	0	0	0	0	0	0.0228467	0	0	0	0	0	0	0	0	0	0	0	0	0	0	0	0	0	0	0	0	0	0	0	0	0	0	0
uncultured bacterium	JX016777.1.1477	0	0	0	0	0	0	0	0.078925	0.0979596	0	0.0837769	0.188127	0	0	0	0.201816	0	0	0	0	0	0	0	0	0	0	0	0	0	0	0	0	0	0	0
uncultured bacterium	JX016873.1.1478	0	0	0	0	0	0	0	0.0456934	0	0	0	0	0	0	0	0	0	0	0	0	0	0	0	0	0	0	0	0	0	0	0	0	0	0	0
uncultured bacterium	KF268843.1.1378	0	0	0	0	0	0	0	0.0519243	0	0	0	0	0	0	0	0	0	0	0	0	0	0	0	0	0	0	0	0	0	0	0	0	0	0	0
uncultured bacterium	KF799228.1.1414	0	0	0	0	0	0	0	0.0186928	0	0	0	0	0	0	0	0	0	0	0	0	0	0	0	0	0	0	0	0	0	0	0	0	0	0	0
uncultured bacterium	KU578819.1.1408	0	0	0	0	0	0	0	0.193158	0	0	0	0	0	0	0	0	0	0	0	0	0	0	0	0	0	0	0	0	0	0	0	0	0	0	0
uncultured bacterium	AY592098.1.1233	0	0	0	0	0	0	0	0	0.0191141	0	0	0	0	0	0	0	0	0	0	0	0	0	0	0	0	0	0	0	0	0	0	0	0	0	0
uncultured bacterium	EU491424.1.1501	0	0	0	0	0	0	0	0	0.0262818	0	0	0	0	0	0	0	0	0	0	0	0	0	0	0	0	0	0	0	0	0	0	0	0	0	0
uncultured bacterium	EU799281.1.1424	0	0	0	0	0	0	0	0	0.183973	0	0	0	0	0	0	0	0	0	0	0	0	0	0	0	0	0	0	0	0	0	0	0	0	0	0
uncultured bacterium	FJ202083.1.1471	0	0	0	0	0	0	0	0	0.174416	0	0	0	0	0	0	0	0	0	0	0	0	0	0	0	0	0	0	0	0	0	0	0	0	0	0
uncultured bacterium	FJ545596.1.1477	0	0	0	0	0	0	0	0	3.45726	0	1.09957	0	3.13043	0	2.60593	0.992264	1.30746	1.74568	1.76319	0	0.568293	0	0	0	0	0	0	0	0	2.70069	0	0	0	0.888954	0.573865
uncultured bacterium	FJ791888.1.1321	0	0	0	0	0	0	0	0	0.0525637	0	0	0	0	0	0	0	0	0	0	0	0	0	0	0	0	0	0	0	0	0	0	0	0	0	0
uncultured bacterium	HM129136.1.1444	0	0	0	0	0	0	0	0	0.074067	0	0	0	0	0	0	0	0	0	0	0	0	0	0	0	0	0	0	0	0	0	0	0	0	0	0
uncultured bacterium	HQ225263.1.1504	0	0	0	0	0	0	0	0	0.0191141	0	0	0	0	0	0	0	0	0	0	0	0	0	0	0	0	0	0	0	0	0	0	0	0	0	0
uncultured bacterium	HQ703839.1.1200	0	0	0	0	0	0	0	0	0.0215033	0	0	0	0	0	0	0	0	0	0	0	0	0	0	0	0	0	0	0	0	0	0	0	0	0	0
uncultured bacterium	KC527501.1.1222	0	0	0	0	0	0	0	0	0.0621207	0	0	0	0.0356745	0	0	0	0	0	0	0	0	0	0	0	0	0	0	0	0	0	0	0	0	0	0
uncultured bacterium	KP975330.1.1340	0	0	0	0	0	0	0	0	0.0167248	0	0	0	0	0	0	0	0	0	0	0	0	0	0	0	0	0	0	0	0	0	0	0	0	0	0
uncultured bacterium	KX097752.1.1500	0	0	0	0	0	0	0	0	0.0262818	0	0	0	0	0	0	0	0	0	0	0	0	0	0	0	0	0	0	0	0	0	0	0	0	0	0
uncultured bacterium	DQ513006.1.1492	0	0	0	0	0	0	0	0	0	0.0892202	0	0	0	0	0	0	0	0	0	0	0	0	0	0	0	0	0	0	0	0	0	0	0	0	0
uncultured bacterium	EU050904.1.1399	0	0	0	0	0	0	0	0	0	0.0115123	0	0	0	0	0	0	0	0	0	0	0	0	0	0	0	0	0	0	0	0	0	0	0	0	0
uncultured bacterium	EU268074.1.1499	0	0	0	0	0	0	0	0	0	0.52237	0	0	0	0	0	0	0	0	0	0	0	0	0	0	0	0	0	0	0	0	0	0	0	0	0
uncultured bacterium	EU268088.1.1490	0	0	0	0	0	0	0	0	0	0.0590004	0	0	0	0	0	0	0	0	0	0	0	0	0	0	0	0	0	0	0.146367	0	0.0400842	0	0	0	0
uncultured bacterium	EU801852.1.1522	0	0	0	0	0	0	0	0	0	0.0172684	0	0	0	0	0	0	0	0	0	0	0	0	0	0	0	0	0	0	0	0	0	0	0	0	0
uncultured bacterium	JF272186.1.1464	0	0	0	0	0	0	0	0	0	0.0590004	0	0	0	0	0	0	0	0	0	0	0	0	0	0	0	0	0	0	0	0	0	0	0	0	0
uncultured bacterium	JF451300.1.1482	0	0	0	0	0	0	0	0	0	0.082025	0	0	0	0	0	0	0	0	0	0	0	0	0	0	0	0	0	0	0	0	0	0	0	0	0
uncultured bacterium	JQ195237.1.1364	0	0	0	0	0	0	0	0	0	0.0590004	0	0	0	0	0	0	0	0	0	0	0	0	0	0	0	0	0	0	0	0	0	0	0	0	0
uncultured bacterium	JQ197610.1.1319	0	0	0	0	0	0	0	0	0	0.0259026	0	0	0	0	0	0	0	0	0	0	0	0	0	0	0	0	0	0	0	0	0	0	0	0	0
uncultured bacterium	JX016885.1.1476	0	0	0	0	0	0	0	0	0	0.0978544	0	0	0	0	0	0	0	0	0	0	0	0	0	0	0	0	0	0	0	0	0	0	0	0	0
uncultured bacterium	JX193423.1.1552	0	0	0	0	0	0	0	0	0	0.0302197	0	0	0	0	0	0	0	0	0	0	0	0	0	0	0	0	0	0	0	0	0	0	0.0903214	0	0
uncultured bacterium	JX537846.1.1377	0	0	0	0	0	0	0	0	0	0.318027	0.136138	0	0	0	0	0	0	0	0	0.135973	0	0	0	0	0	0	0	0	0	0	0	0	0	0	0
uncultured bacterium	JX537890.1.1404	0	0	0	0	0	0	0	0	0	0.0201465	0.106467	0	0.274247	0.0308855	0	0	0	0.86483	0.379997	1.21526	0	2.02243	0.537252	0.665027	0.102108	0.228394	0	0.253497	0.84161	0	0.310652	0.202772	0	0	0
uncultured bacterium	JX984040.1.1286	0	0	0	0	0	0	0	0	0	0.00719518	0	0	0	0	0	0	0	0	0	0	0	0	0	0	0	0	0	0	0	0	0	0	0	0	0
uncultured bacterium	KC238371.1.1484	0	0	0	0	0	0	0	0	0	0.118001	0	0	0	0	0	0	0	0.368354	0.455996	0.297442	0	0	0.252825	0.491938	0	0	0	0	0.386827	0	0.167017	0	0	0	0
uncultured bacterium	KU578541.1.1376	0	0	0	0	0	0	0	0	0	0.0791469	0	0	0	0	0	0	0.0688137	0	0	0	0	0	0	0	0	0	0	0	0	0	0	0	0	0	0
uncultured bacterium	KX177503.1.1415	0	0	0	0	0	0	0	0	0	0.35832	0	0	0	0	0	0	0	0	0	0	0	0	0	0	0	0	0	0	0	0	0	0	0	0	0
uncultured bacterium	AB974160.1.1440	0	0	0	0	0	0	0	0	0	0	0.0610874	0	0	0	0	0	0	0	0	0	0	0	0	0	0	0	0	0	0	0	0	0	0	0	0
uncultured bacterium	EF575268.1.1481	0	0	0	0	0	0	0	0	0	0	0.0558513	0.240385	0.109253	0	0	0	0	0	0	0	0	0	0	0	0	0	0	0	0	0	0	0	0	0	0
uncultured bacterium	FJ545534.1.1532	0	0	0	0	0	0	0	0	0	0	0.3194	0	0	0	0	0	0	0	0	0	0	0	0	0	0	0	0	0	0	0	0	0	0	0	0
uncultured bacterium	HM591433.1.1479	0	0	0	0	0	0	0	0	0	0	0.0366524	0	0	0	0	0	0	0	0	0	0	0	0	0	0	0	0	0	0	0	0	0	0	0	0
uncultured bacterium	HQ703823.1.1533	0	0	0	0	0	0	0	0	0	0	0.0331617	0.386706	0.0557414	0	0	0	0	0	0	0	0	0	0	0	0.104868	0	0	0	0	0	0	0	0	0	0
uncultured bacterium	JQ197595.1.1355	0	0	0	0	0	0	0	0	0	0	0.0506152	2.4143	0	0.172595	0	0	0	0	0	0	0	0	0	0	0	0	0	0	0	0	0	0	0	0	0
uncultured bacterium	JX016813.1.1500	0	0	0	0	0	0	0	0	0	0	0.214678	0.585284	0	0	0	0	0	0	0	0.0764851	0	0	0	0	0.190418	0	0	0	0	0	0	0	0	0	0
uncultured bacterium	JX016859.1.1514	0	0	0	0	0	0	0	0	0	0	0.219914	0	0	0	0	0	0	0	0	0	0	0	0	0	0	0	0	0	0	0	0	0	0	0	0
uncultured bacterium	KX177434.1.1483	0	0	0	0	0	0	0	0	0	0	0.0663234	0	0	0	0	0	0	0	0	0	0	0	0	0	0	0	0	0	0	0	0	0	0	0	0
uncultured bacterium	FJ745154.1.1377	0	0	0	0	0	0	0	0	0	0	0	0.804766	0	0	0	0	0	0	0	0	0	0	0	0	0.0938293	0	0	0	0	0	0	0	0	0	0
uncultured bacterium	JQ287116.1.1474	0	0	0	0	0	0	0	0	0	0	0	0.219482	0	0	0	0	0	0	0	0	0	0	0	0	0	0	0	0	0	0	0	0	0	0	0
uncultured bacterium	JQ712043.1.1496	0	0	0	0	0	0	0	0	0	0	0	0.0731605	0	0.070855	1.67098	0	1.26617	0	0	0	0	0	0	0.419058	0	0	0	0	0	0	0	0	0	0	0
uncultured bacterium	JX391668.1.1479	0	0	0	0	0	0	0	0	0	0	0	0.156773	0	0	0	0	0	0	0	0	0	0	0	0	0	0	0	0	0	0	0	0	0	0	0
uncultured bacterium	MG013138.1.1496	0	0	0	0	0	0	0	0	0	0	0	1.91263	0	0	0	0	0	0	0	0	0	0	0	0	0	0	0	0	0	0	0	0	0	0	0
uncultured bacterium	EU487967.1.1474	0	0	0	0	0	0	0	0	0	0	0	0	0.0245262	0	0	0	0	0	0	0	0	0	0	0	0	0	0	0	0	0	0	0	0	0	0
uncultured bacterium	EU799820.1.1283	0	0	0	0	0	0	0	0	0	0	0	0	0.0379041	0	0	0	0	0	0	0	0	0	0	0	0	0	0	0	0	0	0	0	0	0	0
uncultured bacterium	EU802532.1.1252	0	0	0	0	0	0	0	0	0	0	0	0	0.0602007	0	0	0	0	0	0	0	0	0	0	0	0	0	0	0	0	0	0	0	0	0	0
uncultured bacterium	EU802737.1.1261	0	0	0	0	0	0	0	0	0	0	0	0	0.0691193	0	0	0	0	0	0	0	0	0	0	0	0	0	0	0	0	0	0	0	0	0	0
uncultured bacterium	FJ416119.1.1525	0	0	0	0	0	0	0	0	0	0	0	0	0.0289855	0	0	0	0	0	0	0	0	0	0	0	0	0	0	0	0	0	0	0	0	0	0
uncultured bacterium	FJ545604.1.1526	0	0	0	0	0	0	0	0	0	0	0	0	1.59197	0.495985	0.497315	0	1.87173	1.08905	0.957592	0	0	0	1.0192	0	0.364279	0.749132	0	0	0	0	0	0	0.328009	0	0
uncultured bacterium	GQ246306.1.1512	0	0	0	0	0	0	0	0	0	0	0	0	0.0356745	0	0	0	0	0	0	0	0	0	0	0	0	0	0	0	0	0	0	0	0	0	0
uncultured bacterium	GQ356951.1.1491	0	0	0	0	0	0	0	0	0	0	0	0	0.0312152	0	0	0	0	0	0	0.20396	0	0	0	0	0	0	0	0	0	0	0.324014	0	0	0	0
uncultured bacterium	GQ897338.1.1462	0	0	0	0	0	0	0	0	0	0	0	0	0.0111483	0	0	0	0	0	0	0	0	0	0	0	0	0	0	0	0	0	0	0	0	0	0
uncultured bacterium	HQ671940.1.1436	0	0	0	0	0	0	0	0	0	0	0	0	0.45262	0	0	0	0	0	0	0	0	0	0	0	0	0	0	0	0	0	0	0	0	0	0
uncultured bacterium	JF085766.1.1344	0	0	0	0	0	0	0	0	0	0	0	0	0.0401338	0	0	0	0	0	0	0	0	0	0	0	0	0	0	0	0	0	0	0	0	0	0
uncultured bacterium	JN986434.1.1497	0	0	0	0	0	0	0	0	0	0	0	0	0.19621	0	0	0	0	0	0	0	0	0	0	0	0	0	0	0	0	0	0	0	0	0	0
uncultured bacterium	JQ195054.1.1350	0	0	0	0	0	0	0	0	0	0	0	0	0.0379041	0	0	0	0	0	0	0	0	0	0	0	0	0	0	0	0	0	0	0	0	0	0
uncultured bacterium	JX391716.1.1494	0	0	0	0	0	0	0	0	0	0	0	0	0.115942	0	0	0	0	0	0	0	0	0	0	0	0	0	0	0	0	0	0	0	0	0	0
uncultured bacterium	KC527313.1.1215	0	0	0	0	0	0	0	0	0	0	0	0	0.0334448	0	0	0	0	0	0	0	0	0	0	0	0	0	0	0	0	0	0	0	0	0	0
uncultured bacterium	KC873565.1.1350	0	0	0	0	0	0	0	0	0	0	0	0	0.169454	0	0	0	0	0	0	0	0	0	0	0	0	0	0	0	0	0	0	0	0	0	0
uncultured bacterium	KF085505.1.1350	0	0	0	0	0	0	0	0	0	0	0	0	0.057971	0	0	0	0	0	0	0	0	0	0	0	0	0	0	0	0	0	0	0	0	0	0
uncultured bacterium	KF179748.1.1441	0	0	0	0	0	0	0	0	0	0	0	0	0.0245262	0	0	0	0	0	0	0	0	0	0	0	0	0	0	0	0	0	0	0	0	0	0
uncultured bacterium	KF271044.1.1462	0	0	0	0	0	0	0	0	0	0	0	0	0.0133779	0	0	0	0	0	0	0	0	0	0	0	0	0	0	0	0	0	0	0	0	0	0
uncultured bacterium	KM820610.1.1508	0	0	0	0	0	0	0	0	0	0	0	0	0.144928	0	0	0	0	0	0	0	0	0	0	0	0	0	0	0	0	0	0	0	0	0	0
uncultured bacterium	KP091088.1.1523	0	0	0	0	0	0	0	0	0	0	0	0	0.0222965	0	0	0	0	0	0	0	0	0	0	0	0	0	0	0	0	0	0	0	0	0	0
uncultured bacterium	KP091154.1.1485	0	0	0	0	0	0	0	0	0	0	0	0	0.0156076	0	0	0	0	0	0	0	0	0	0	0	0	0	0	0	0	0	0	0	0	0	0
uncultured bacterium	KR825106.1.1484	0	0	0	0	0	0	0	0	0	0	0	0	0.0156076	0	0	0	0	0	0	0	0	0	0	0	0	0	0	0	0	0	0	0	0	0	0
uncultured bacterium	KT952731.1.1537	0	0	0	0	0	0	0	0	0	0	0	0	0.0111483	0	0	0	0	0	0	0	0	0	0	0	0	0	0	0	0	0	0	0	0	0	0
uncultured bacterium	KU578704.1.1373	0	0	0	0	0	0	0	0	0	0	0	0	0.102564	0	0	0	0	0	0	0	0	0	0	0	0	0	0	0	0	0	0	0	0	0	0
uncultured bacterium	KU578832.1.1381	0	0	0	0	0	0	0	0	0	0	0	0	0.120401	0	0	0	0	0	0	0	0	0	0	0	0	0	0	0	0	0	0	0	0	0	0
uncultured bacterium	KX172670.1.1467	0	0	0	0	0	0	0	0	0	0	0	0	0.0156076	0	0	0	0	0	0	0	0	0	0	0	0	0	0	0	0	0	0	0	0	0	0
uncultured bacterium	AB974168.1.1430	0	0	0	0	0	0	0	0	0	0	0	0	0	3.38287	14.2431	0	4.51418	3.52338	3.87597	5.68539	1.86165	1.40168	1.42214	0	0	0	0	0	0	0	0	0	0	0	0
uncultured bacterium	EU799288.1.1492	0	0	0	0	0	0	0	0	0	0	0	0	0	0.112641	0	0	0	0	0	0	0	0	0	0	0	0	0	0	0	0	0	0	0	0	0
uncultured bacterium	EU799618.1.1484	0	0	0	0	0	0	0	0	0	0	0	0	0	0.123542	1.09409	0	0	0	0.455996	0.169967	0	0.981177	0	0	0	0	0	0	0	0	0	0	0	0	0
uncultured bacterium	EU799680.1.1217	0	0	0	0	0	0	0	0	0	0	0	0	0	0.599542	0	0	0	0	0	0	0	0	0	0	0	0	0	0	0	0	0	0	0	0	0
uncultured bacterium	EU800065.1.1499	0	0	0	0	0	0	0	0	0	0	0	0	0	0.123542	0	0	0	0	0	0	0	0	0	0	0	0	0	0	0	0	0	0	0	0	0
uncultured bacterium	EU800581.1.1375	0	0	0	0	0	0	0	0	0	0	0	0	0	0.930199	0	0	0	0	0	0	0	0	0	0	0	0	0	0	0	0	0	0	0	0	0
uncultured bacterium	EU801410.1.1438	0	0	0	0	0	0	0	0	0	0	0	0	0	0.801206	0	0	0	0	0	0	0	0	0	0	0	0	0	0	0	0	0	0	0	0	0
uncultured bacterium	HM057798.1.1502	0	0	0	0	0	0	0	0	0	0	0	0	0	0.0199847	0	0	0	0	0	0	0	0	0	0	0	0	0	0	0	0	0	0	0	0	0
uncultured bacterium	JQ200135.1.1366	0	0	0	0	0	0	0	0	0	0	0	0	0	0.14716	0	0	0	0	0.136799	0	0	0	0	0	0	0	0	0	0	0	0	0	0	0	0
uncultured bacterium	JX193398.1.1533	0	0	0	0	0	0	0	0	0	0	0	0	0	0.139893	0	0	0	0	0	0	0	0	0	0	0	0	0	0	0	0	0	0	0	0	0
uncultured bacterium	JX391177.1.1475	0	0	0	0	0	0	0	0	0	0	0	0	0	0.0363359	0	0	0	0	0	0	0	0	0	0	0	0	0	0	0	0	0	0	0	0	0
uncultured bacterium	EU799384.1.1242	0	0	0	0	0	0	0	0	0	0	0	0	0	0	0.0994629	0	0	0	0	0	0	0	0	0	0	0	0	0	0	0	0	0	0	0	0
uncultured bacterium	HQ203797.1.1479	0	0	0	0	0	0	0	0	0	0	0	0	0	0	0.278496	0	0	0	0	0	0	0	0	0	0	0	0	0	0	0	0	0	0	0	0
uncultured bacterium	JQ194972.1.1354	0	0	0	0	0	0	0	0	0	0	0	0	0	0	0.5371	1.17726	1.76163	0	0	0	0	0	0.284428	0	0	0	0	0.122378	0	0	0	0	0	0	0
uncultured bacterium	JX441418.1.1502	0	0	0	0	0	0	0	0	0	0	0	0	0	0	2.82475	0	0	0	0	0	0	0	0	0	0	0	0	0	0	0	0	0	0	0	0
uncultured bacterium	KF596546.1.1452	0	0	0	0	0	0	0	0	0	0	0	0	0	0	0.119355	0	0	0	0	0	0	0	0	0	0	0	0	0	0	0	0	0	0	0	0
uncultured bacterium	EF574418.1.1497	0	0	0	0	0	0	0	0	0	0	0	0	0	0	0	0.958628	0	0	0	0	0	0	0	1.2845	0	0	0	0	0.397282	0	0	0	0	0	0
uncultured bacterium	HQ203791.1.1475	0	0	0	0	0	0	0	0	0	0	0	0	0	0	0	0.184998	0	0	0	0	0	0	0	0	0	0	0	0	0	0	0	0	0	0	0
uncultured bacterium	JQ198335.1.1322	0	0	0	0	0	0	0	0	0	0	0	0	0	0	0	0	0.220204	0	0	0	0	0	0	0	0	0	0	0	0	0	0	0	0	0	0
uncultured bacterium	AY328759.1.1532	0	0	0	0	0	0	0	0	0	0	0	0	0	0	0	0	0	0.160154	0	0.161469	0	0	0	0	0	0	0	0	0	0	0	0	0	0	0
uncultured bacterium	AY344421.1.1483	0	0	0	0	0	0	0	0	0	0	0	0	0	0	0	0	0	0.44843	0.683995	0	0	0	0	0	0	0	0	0	0	0	0	0	0	0	0
uncultured bacterium	EU134269.1.1311	0	0	0	0	0	0	0	0	0	0	0	0	0	0	0	0	0	0.336323	0	0	0	0	0	0	0	0	0	0	0	0	0	0	0	0	0
uncultured bacterium	KJ807840.1.1493	0	0	0	0	0	0	0	0	0	0	0	0	0	0	0	0	0	0.384369	0	0	0	0	0	0	0	0	0	0	0	0	0	0	0	0	0
uncultured bacterium	KX097591.1.1503	0	0	0	0	0	0	0	0	0	0	0	0	0	0	0	0	0	2.86675	0	0	0	0	0	0	0	0	0	0	0	0	0	0	0	0	0
uncultured bacterium	KX172287.1.1468	0	0	0	0	0	0	0	0	0	0	0	0	0	0	0	0	0	0.176169	0	0	0	0	0	0	0	0	0	0	0	0	0	0	0	0	0
uncultured bacterium	KX177427.1.1522	0	0	0	0	0	0	0	0	0	0	0	0	0	0	0	0	0	0.176169	0	0.0764851	0	0	0	0	0	0	0	0	0	0	0	0	0	0	0
uncultured bacterium	EF574850.1.1506	0	0	0	0	0	0	0	0	0	0	0	0	0	0	0	0	0	0	0.547196	0.348432	0	0	0	0	0	0	0	0	0	0	0	0	0	0	0
uncultured bacterium	EF575007.1.1507	0	0	0	0	0	0	0	0	0	0	0	0	0	0	0	0	0	0	0.592795	0	0	0	0	0	0	0	0	0	0	0	0	0	0	0	0
uncultured bacterium	EU287165.1.1499	0	0	0	0	0	0	0	0	0	0	0	0	0	0	0	0	0	0	1.76319	0	0	0	0	0	0	0	0	0	0	0	0	0	0	0	0
uncultured bacterium	EU487951.1.1475	0	0	0	0	0	0	0	0	0	0	0	0	0	0	0	0	0	0	0.334397	0	0	0	0	0	0.190418	0	0	0.340909	0.365917	0	0	0	0	0	0
uncultured bacterium	JF272109.1.1486	0	0	0	0	0	0	0	0	0	0	0	0	0	0	0	0	0	0	0.167199	0	0	0	0	0	0	0	0	0	0	0	0	0	0	0	0
uncultured bacterium	JF514239.1.1480	0	0	0	0	0	0	0	0	0	0	0	0	0	0	0	0	0	0	0.334397	0	0	0	0	0	0	0	0	0	0	0	0	0	0	0	0
uncultured bacterium	JX193312.1.1553	0	0	0	0	0	0	0	0	0	0	0	0	0	0	0	0	0	0	0.212798	0	0	0	0	0	0	0	0	0	0	0	0	0	0	0	0
uncultured bacterium	KF771551.1.1460	0	0	0	0	0	0	0	0	0	0	0	0	0	0	0	0	0	0	0.182399	0	0	0	0	0	0	0	0	0	0	0	0	0	0	0	0
uncultured bacterium	KM820506.1.1479	0	0	0	0	0	0	0	0	0	0	0	0	0	0	0	0	0	0	0.486396	0	0	0	0	0	0	0	0	0	0	0	0	0	0	0	0
uncultured bacterium	KX177187.1.1480	0	0	0	0	0	0	0	0	0	0	0	0	0	0	0	0	0	0	0.334397	0	0	0	0	0	0	0	0	0	0	0	0	0	0	0	0
uncultured bacterium	AY957924.1.1459	0	0	0	0	0	0	0	0	0	0	0	0	0	0	0	0	0	0	0	0.186964	0	0.140168	0	0	0	0	0	0	0	0	0	0	0	0	0
uncultured bacterium	EF572662.1.1466	0	0	0	0	0	0	0	0	0	0	0	0	0	0	0	0	0	0	0	0.195462	0	0.340408	0	0	0	0	0	0	0	0	0	0	0	0	0
uncultured bacterium	FJ403053.1.1447	0	0	0	0	0	0	0	0	0	0	0	0	0	0	0	0	0	0	0	0.110478	0	0	0	0	0	0	0	0	0	0	0	0	0	0	0
uncultured bacterium	FJ545539.1.1525	0	0	0	0	0	0	0	0	0	0	0	0	0	0	0	0	0	0	0	2.38803	0	0	0	0	0	0	0	0	0.24046	0	0.427565	0	0	0	0
uncultured bacterium	FJ716946.1.1517	0	0	0	0	0	0	0	0	0	0	0	0	0	0	0	0	0	0	0	0.314439	0	0	0	0.419058	0	0	0	0	0	0	0	0.162218	0	0	0
uncultured bacterium	FJ787300.1.1394	0	0	0	0	0	0	0	0	0	0	0	0	0	0	0	0	0	0	0	0.535396	0	0	0	0	0	0	0	0	0	0	0	0	0	0	0
uncultured bacterium	GQ246364.1.1500	0	0	0	0	0	0	0	0	0	0	0	0	0	0	0	0	0	0	0	0.25495	0	0	0	0	0.413953	0	0	0	0	2.66344	0	0.390798	0	0	0
uncultured bacterium	GQ264415.1.1447	0	0	0	0	0	0	0	0	0	0	0	0	0	0	0	0	0	0	0	0.20396	0	0	0	0	0	0	0	0	0	0	0	0.0847958	0	0	0
uncultured bacterium	GU172187.1.1511	0	0	0	0	0	0	0	0	0	0	0	0	0	0	0	0	0	0	0	0.458911	0	0	0	0	0	0	0	0	0	0	0	0	0	0	0
uncultured bacterium	HQ190473.1.1460	0	0	0	0	0	0	0	0	0	0	0	0	0	0	0	0	0	0	0	0.144472	0	0	0	0	0	0	0	0	0	0	0	0	0	0	0
uncultured bacterium	JN868997.1.1538	0	0	0	0	0	0	0	0	0	0	0	0	0	0	0	0	0	0	0	0.144472	0	0	0	0	0	0	0	0	0	0	0	0	0	0	0
uncultured bacterium	JN977202.1.1549	0	0	0	0	0	0	0	0	0	0	0	0	0	0	0	0	0	0	0	0.662871	0	0	0	0	0	0	0	0	0	0	0	0	0	0	0
uncultured bacterium	JN986549.1.1525	0	0	0	0	0	0	0	0	0	0	0	0	0	0	0	0	0	0	0	0.127475	0.293945	0	0	0	0	0	0	0	0	0	0.0167017	0	0.0713063	0	0
uncultured bacterium	JQ347414.1.1492	0	0	0	0	0	0	0	0	0	0	0	0	0	0	0	0	0	0	0	0.288944	0	0	0	0	0	0	0	0	0	0	0	0	0	0	0
uncultured bacterium	JX227499.1.1522	0	0	0	0	0	0	0	0	0	0	0	0	0	0	0	0	0	0	0	0.135973	0	0	0	0	0	0	0	0	0	0	0	0	0	0	0
uncultured bacterium	JX391475.1.1489	0	0	0	0	0	0	0	0	0	0	0	0	0	0	0	0	0	0	0	0.977309	0	0	0	0	0	0	0	0	0	0	0	0	0	0	0
uncultured bacterium	KM356589.1.1440	0	0	0	0	0	0	0	0	0	0	0	0	0	0	0	0	0	0	0	0.161469	0	0	0	0	0	0	0	0	0	0	0	0	0	0	0
uncultured bacterium	KP091155.1.1495	0	0	0	0	0	0	0	0	0	0	0	0	0	0	0	0	0	0	0	0.178465	0	0	0	0	0	0	0	0	0	0	0	0	0	0	0
uncultured bacterium	KU578682.1.1381	0	0	0	0	0	0	0	0	0	0	0	0	0	0	0	0	0	0	0	0.0849834	0	0	0	0	0	0	0	0	0	0	0	0	0	0	0
uncultured bacterium	LC192972.1.1310	0	0	0	0	0	0	0	0	0	0	0	0	0	0	0	0	0	0	0	0.263449	0	0	0	0	0	0	0	0	0	0	0	0	0	0	0
uncultured bacterium	EF573530.1.1489	0	0	0	0	0	0	0	0	0	0	0	0	0	0	0	0	0	0	0	0	0.137174	0	0	0	0	0	0	0	0	0	0	0	0	0	0
uncultured bacterium	EF574416.1.1507	0	0	0	0	0	0	0	0	0	0	0	0	0	0	0	0	0	0	0	0	0.901431	0	0	0	0	0	0	0	0	0	0	0	0	0	0
uncultured bacterium	EF659436.1.1520	0	0	0	0	0	0	0	0	0	0	0	0	0	0	0	0	0	0	0	0	0.823045	0	0	0	0	0	0	0	0	0	0	0	0	0	0
uncultured bacterium	FJ717093.1.1513	0	0	0	0	0	0	0	0	0	0	0	0	0	0	0	0	0	0	0	0	0.489908	0	0	0	0	0	0	0	0	0.447011	0	0	0	0	0
uncultured bacterium	HM057619.1.1532	0	0	0	0	0	0	0	0	0	0	0	0	0	0	0	0	0	0	0	0	0.235156	0	0.165916	0	0.0413953	0	0.257069	0.166084	0.193413	0	0.076828	0.0737354	0.0998289	0	0
uncultured bacterium	HM057719.1.1503	0	0	0	0	0	0	0	0	0	0	0	0	0	0	0	0	0	0	0	0	0.627082	0	0	0.355288	0	0	0	0	0	0.149004	0	0	0	0	0
uncultured bacterium	JF697364.1.1504	0	0	0	0	0	0	0	0	0	0	0	0	0	0	0	0	0	0	0	0	0.509504	0	0	0	0	0	0	0	0	0	0	0	0	0	0
uncultured bacterium	JN207194.1.1297	0	0	0	0	0	0	0	0	0	0	0	0	0	0	0	0	0	0	0	0	0	0.160192	0	0	0	0	0	0	0	0	0	0	0	0	0
uncultured bacterium	JQ072418.1.1389	0	0	0	0	0	0	0	0	0	0	0	0	0	0	0	0	0	0	0	0	0	0.720865	0	0	0	0	0	0	0	0	0	0	0	0	0
uncultured bacterium	JQ196006.1.1363	0	0	0	0	0	0	0	0	0	0	0	0	0	0	0	0	0	0	0	0	0	0.540649	0	0	0	0	0	0	0	0	0	0	0	0	0
uncultured bacterium	KC294770.1.1462	0	0	0	0	0	0	0	0	0	0	0	0	0	0	0	0	0	0	0	0	0	0.640769	0	0	0	0	0	0	0	0	0	0	0	0	0
uncultured bacterium	KF799112.1.1496	0	0	0	0	0	0	0	0	0	0	0	0	0	0	0	0	0	0	0	0	0	1.24149	0	0	0	0	0	0	0	0	0.133614	0	0	0	0
uncultured bacterium	KJ752779.1.1407	0	0	0	0	0	0	0	0	0	0	0	0	0	0	0	0	0	0	0	0	0	0.140168	0	0	0	0	0	0	0	0	0	0	0	0	0
uncultured bacterium	EU287166.1.1512	0	0	0	0	0	0	0	0	0	0	0	0	0	0	0	0	0	0	0	0	0	0	0.442443	0	0	0	0	0	0	0	0	0	0	0	0
uncultured bacterium	EU652650.1.1484	0	0	0	0	0	0	0	0	0	0	0	0	0	0	0	0	0	0	0	0	0	0	0.632061	0	0	0	0	0	0.297961	0	0.424224	0	0	0	0
uncultured bacterium	FJ717040.1.1514	0	0	0	0	0	0	0	0	0	0	0	0	0	0	0	0	0	0	0	0	0	0	0.30813	0	0	0	0	0.576923	0.392054	0	0.307312	0.423979	0	0	0
uncultured bacterium	HM243925.1.1524	0	0	0	0	0	0	0	0	0	0	0	0	0	0	0	0	0	0	0	0	0	0	0.10271	0	0	0	0	0	0	0	0	0	0	0	0
uncultured bacterium	HQ203919.1.1482	0	0	0	0	0	0	0	0	0	0	0	0	0	0	0	0	0	0	0	0	0	0	0.292328	0	0.171101	0.310616	0	0	0	0	0.143635	0	0	0	0
uncultured bacterium	HQ225175.1.1503	0	0	0	0	0	0	0	0	0	0	0	0	0	0	0	0	0	0	0	0	0	0	0.600458	0	0	0	0	0	0	0	0	0	0	0	0
uncultured bacterium	HQ588373.1.1419	0	0	0	0	0	0	0	0	0	0	0	0	0	0	0	0	0	0	0	0	0	0	0.0553054	0	0	0	0	0	0	0	0	0	0	0	0
uncultured bacterium	KC522847.1.1506	0	0	0	0	0	0	0	0	0	0	0	0	0	0	0	0	0	0	0	0	0	0	0.292328	0	0	0	0	0	0	0	0	0	0	0	0
uncultured bacterium	KC631492.1.1554	0	0	0	0	0	0	0	0	0	0	0	0	0	0	0	0	0	0	0	0	0	0	0.0395038	0	0	0	0	0	0	0	0	0	0	0	0
uncultured bacterium	KF268926.1.1407	0	0	0	0	0	0	0	0	0	0	0	0	0	0	0	0	0	0	0	0	0	0	0.0553054	0	0	0	0	0	0	0	0	0	0	0	0
uncultured bacterium	KM105784.1.1447	0	0	0	0	0	0	0	0	0	0	0	0	0	0	0	0	0	0	0	0	0	0	0.118511	0.0910996	0	0	0	0	0	0	0	0	0	0	0
uncultured bacterium	KM820597.1.1516	0	0	0	0	0	0	0	0	0	0	0	0	0	0	0	0	0	0	0	0	0	0	0.0790077	0	0	0	0	0	0	0	0	0	0	0	0
uncultured bacterium	KX177585.1.1504	0	0	0	0	0	0	0	0	0	0	0	0	0	0	0	0	0	0	0	0	0	0	0.458244	0	0.209736	0	0	0	0	0	0	0	0	0	0
uncultured bacterium	AF449262.1.1442	0	0	0	0	0	0	0	0	0	0	0	0	0	0	0	0	0	0	0	0	0	0	0	0.109319	0	0	0	0	0	0	0	0	0	0	0
uncultured bacterium	DQ490027.1.1485	0	0	0	0	0	0	0	0	0	0	0	0	0	0	0	0	0	0	0	0	0	0	0	0.109319	0	0	0	0	0	0	0	0	0	0	0
uncultured bacterium	EU491175.1.1551	0	0	0	0	0	0	0	0	0	0	0	0	0	0	0	0	0	0	0	0	0	0	0	0.200419	0	0	0	0	0	0	0.0835087	0	0	0	0
uncultured bacterium	JF697362.1.1497	0	0	0	0	0	0	0	0	0	0	0	0	0	0	0	0	0	0	0	0	0	0	0	1.27539	0	0	0	0	0	0	0	0	0	0	0
uncultured bacterium	JN868776.1.1527	0	0	0	0	0	0	0	0	0	0	0	0	0	0	0	0	0	0	0	0	0	0	0	1.22073	0	0	1.72039	0	0.585468	0	0	0	0	0	0
uncultured bacterium	JQ347335.1.1497	0	0	0	0	0	0	0	0	0	0	0	0	0	0	0	0	0	0	0	0	0	0	0	0.264189	0	0	0	0	0	0	0	0	0	0	0
uncultured bacterium	KF741524.1.1514	0	0	0	0	0	0	0	0	0	0	0	0	0	0	0	0	0	0	0	0	0	0	0	0.154869	0	0	0	0	0	0	0	0	0	0	0
uncultured bacterium	KX097331.1.1532	0	0	0	0	0	0	0	0	0	0	0	0	0	0	0	0	0	0	0	0	0	0	0	0.118429	0	0	0	0	0	0	0	0	0	0	0
uncultured bacterium	AB530237.1.1482	0	0	0	0	0	0	0	0	0	0	0	0	0	0	0	0	0	0	0	0	0	0	0	0	0.08831	0	0.138422	0	0	0	0	0	0	0	0
uncultured bacterium	EF467560.1.1480	0	0	0	0	0	0	0	0	0	0	0	0	0	0	0	0	0	0	0	0	0	0	0	0	0.0220775	0	0	0	0	0	0	0	0	0	0
uncultured bacterium	EF574653.1.1499	0	0	0	0	0	0	0	0	0	0	0	0	0	0	0	0	0	0	0	0	0	0	0	0	0.0358759	0	0	0	0	0	0.076828	0	0	0	0
uncultured bacterium	EU236362.1.1375	0	0	0	0	0	0	0	0	0	0	0	0	0	0	0	0	0	0	0	0	0	0	0	0	0.0275969	0	0	0	0	0	0	0	0	0	0
uncultured bacterium	EU536498.1.1387	0	0	0	0	0	0	0	0	0	0	0	0	0	0	0	0	0	0	0	0	0	0	0	0	0.0496744	0	0	0	0	0	0	0	0	0	0
uncultured bacterium	EU652513.1.1504	0	0	0	0	0	0	0	0	0	0	0	0	0	0	0	0	0	0	0	0	0	0	0	0	0.309085	0	0	0	0	0	0	0	0	0	0
uncultured bacterium	EU799457.1.1510	0	0	0	0	0	0	0	0	0	0	0	0	0	0	0	0	0	0	0	0	0	0	0	0	2.52787	0	0	0	0	0	0	0	0	0	0
uncultured bacterium	EU799807.1.1506	0	0	0	0	0	0	0	0	0	0	0	0	0	0	0	0	0	0	0	0	0	0	0	0	0.767193	0	0	0	0	0	0	0	0	0	0
uncultured bacterium	EU799890.1.1354	0	0	0	0	0	0	0	0	0	0	0	0	0	0	0	0	0	0	0	0	0	0	0	0	0.378077	0	0	0	0	0	0	0	0	0	0
uncultured bacterium	EU800687.1.1237	0	0	0	0	0	0	0	0	0	0	0	0	0	0	0	0	0	0	0	0	0	0	0	0	0.245612	0	0	0	0	0	0	0	0	0	0
uncultured bacterium	FJ264665.1.1523	0	0	0	0	0	0	0	0	0	0	0	0	0	0	0	0	0	0	0	0	0	0	0	0	0.0800309	0	0	0	0	0	0	0	0	0	0
uncultured bacterium	FJ545566.1.1535	0	0	0	0	0	0	0	0	0	0	0	0	0	0	0	0	0	0	0	0	0	0	0	0	0.157302	0	0	0	0	0	0	0	0	0	0
uncultured bacterium	FJ712547.1.1521	0	0	0	0	0	0	0	0	0	0	0	0	0	0	0	0	0	0	0	0	0	0	0	0	0.242852	0	0	0	0	0	0	0	0	0	0
uncultured bacterium	HM128661.1.1469	0	0	0	0	0	0	0	0	0	0	0	0	0	0	0	0	0	0	0	0	0	0	0	0	0.0248372	0	0	0	0	0	0	0.0626751	0	0	0
uncultured bacterium	HQ203908.1.1503	0	0	0	0	0	0	0	0	0	0	0	0	0	0	0	0	0	0	0	0	0	0	0	0	0.287007	0	0	0	0	0	0	0	0	0	0
uncultured bacterium	HQ203976.1.1500	0	0	0	0	0	0	0	0	0	0	0	0	0	0	0	0	0	0	0	0	0	0	0	0	0.270449	0	0	0	0	0	0	0	0	0	0
uncultured bacterium	HQ697427.1.1457	0	0	0	0	0	0	0	0	0	0	0	0	0	0	0	0	0	0	0	0	0	0	0	0	0.044155	0	0	0.34965	0	0	0.150316	0	0	0	0
uncultured bacterium	JF497852.1.1469	0	0	0	0	0	0	0	0	0	0	0	0	0	0	0	0	0	0	0	0	0	0	0	0	0.17938	0	0	0.227273	0	0	0	0	0	0	0
uncultured bacterium	JQ199679.1.1354	0	0	0	0	0	0	0	0	0	0	0	0	0	0	0	0	0	0	0	0	0	0	0	0	0.102108	0	0	0	0	0	0	0	0	0	0
uncultured bacterium	JX016315.1.1478	0	0	0	0	0	0	0	0	0	0	0	0	0	0	0	0	0	0	0	0	0	0	0	0	0.0413953	0	0	0	0.167277	0	0	0	0	0	0
uncultured bacterium	JX105639.1.1428	0	0	0	0	0	0	0	0	0	0	0	0	0	0	0	0	0	0	0	0	0	0	0	0	0.0469147	0	0	0	0	0	0	0	0	0	0
uncultured bacterium	JX227386.1.1462	0	0	0	0	0	0	0	0	0	0	0	0	0	0	0	0	0	0	0	0	0	0	0	0	0.0496744	0	0	0	0	0	0	0	0	0	0
uncultured bacterium	KC238334.1.1485	0	0	0	0	0	0	0	0	0	0	0	0	0	0	0	0	0	0	0	0	0	0	0	0	0.17386	0	0	0	0	0	0	0	0	0	0
uncultured bacterium	KF616743.1.1481	0	0	0	0	0	0	0	0	0	0	0	0	0	0	0	0	0	0	0	0	0	0	0	0	0.201457	0	0	0	0	0	0	0	0	0	0
uncultured bacterium	KF798360.1.1482	0	0	0	0	0	0	0	0	0	0	0	0	0	0	0	0	0	0	0	0	0	0	0	0	0.0220775	0	0	0	0	0	0	0	0	0	0.0421186
uncultured bacterium	KP091246.1.1505	0	0	0	0	0	0	0	0	0	0	0	0	0	0	0	0	0	0	0	0	0	0	0	0	0.096589	0	0	0.113636	0	0	0	0	0	0	0
uncultured bacterium	KP686869.1.1446	0	0	0	0	0	0	0	0	0	0	0	0	0	0	0	0	0	0	0	0	0	0	0	0	0.110387	0	0	0	0	0	0	0	0	0	0
uncultured bacterium	KR107366.1.1448	0	0	0	0	0	0	0	0	0	0	0	0	0	0	0	0	0	0	0	0	0	0	0	0	0.124186	0	0	0	0	0	0	0	0	0	0
uncultured bacterium	KT952640.1.1480	0	0	0	0	0	0	0	0	0	0	0	0	0	0	0	0	0	0	0	0	0	0	0	0	0.0745115	0	0	0	0	0	0	0	0	0	0
uncultured bacterium	KX097096.1.1508	0	0	0	0	0	0	0	0	0	0	0	0	0	0	0	0	0	0	0	0	0	0	0	0	0.0717518	0	0	0	0	0	0	0	0	0	0
uncultured bacterium	KX097258.1.1498	0	0	0	0	0	0	0	0	0	0	0	0	0	0	0	0	0	0	0	0	0	0	0	0	0.0469147	0	0	0	0	0	0	0	0	0	0
uncultured bacterium	KX173264.1.1491	0	0	0	0	0	0	0	0	0	0	0	0	0	0	0	0	0	0	0	0	0	0	0	0	0.0745115	0	0	0	0	0	0	0	0	0	0
uncultured bacterium	KX427767.1.1276	0	0	0	0	0	0	0	0	0	0	0	0	0	0	0	0	0	0	0	0	0	0	0	0	0.0689922	0	0	0	0	0	0	0	0	0	0
uncultured bacterium	MG013034.1.1486	0	0	0	0	0	0	0	0	0	0	0	0	0	0	0	0	0	0	0	0	0	0	0	0	0.0717518	0	0	0	0	0	0	0	0	0	0
uncultured bacterium	AY945899.1.1497	0	0	0	0	0	0	0	0	0	0	0	0	0	0	0	0	0	0	0	0	0	0	0	0	0	0.292344	0	0	0	0	0	0	0	0	0
uncultured bacterium	EU799430.1.1430	0	0	0	0	0	0	0	0	0	0	0	0	0	0	0	0	0	0	0	0	0	0	0	0	0	0.383702	0	0	0	0	0	0.383424	0.423084	0	0
uncultured bacterium	EU800349.1.1501	0	0	0	0	0	0	0	0	0	0	0	0	0	0	0	0	0	0	0	0	0	0	0	0	0	0.173579	0	0	0	0	0	0	0	0	0
uncultured bacterium	EU802133.1.1494	0	0	0	0	0	0	0	0	0	0	0	0	0	0	0	0	0	0	0	0	0	0	0	0	0	0.630367	0	0	0	0	0	0	0	0.728651	0
uncultured bacterium	AB510999.1.1390	0	0	0	0	0	0	0	0	0	0	0	0	0	0	0	0	0	0	0	0	0	0	0	0	0	0	0.336168	0	0	0	0	0	0	0	0
uncultured bacterium	EU800069.1.1462	0	0	0	0	0	0	0	0	0	0	0	0	0	0	0	0	0	0	0	0	0	0	0	0	0	0	0.138422	0	0	0	0.123593	0	0	0	0
uncultured bacterium	FJ717157.1.1512	0	0	0	0	0	0	0	0	0	0	0	0	0	0	0	0	0	0	0	0	0	0	0	0	0	0	0.138422	0	0	0	0	0	0	0	0
uncultured bacterium	JN977349.1.1558	0	0	0	0	0	0	0	0	0	0	0	0	0	0	0	0	0	0	0	0	0	0	0	0	0	0	0.158197	0	0	0	0	0	0	0	0
uncultured bacterium	JQ287100.1.1483	0	0	0	0	0	0	0	0	0	0	0	0	0	0	0	0	0	0	0	0	0	0	0	0	0	0	0.47459	0	0	0	0	0	0	0	0
uncultured bacterium	JX193368.1.1533	0	0	0	0	0	0	0	0	0	0	0	0	0	0	0	0	0	0	0	0	0	0	0	0	0	0	0.296619	0	0	0	0	0	0	0	0
uncultured bacterium	KM356300.1.1516	0	0	0	0	0	0	0	0	0	0	0	0	0	0	0	0	0	0	0	0	0	0	0	0	0	0	0.197746	0	0	0	0	0	0	0	0
uncultured bacterium	AB807365.1.1465	0	0	0	0	0	0	0	0	0	0	0	0	0	0	0	0	0	0	0	0	0	0	0	0	0	0	0	0.236014	0.172504	0	0	0	0	0	0
uncultured bacterium	FJ712598.1.1497	0	0	0	0	0	0	0	0	0	0	0	0	0	0	0	0	0	0	0	0	0	0	0	0	0	0	0	0.166084	0	0	0	0	0	0	0
uncultured bacterium	JF268403.1.1488	0	0	0	0	0	0	0	0	0	0	0	0	0	0	0	0	0	0	0	0	0	0	0	0	0	0	0	1.02273	0	0	0	0	0	0	0
uncultured bacterium	JF320765.1.1483	0	0	0	0	0	0	0	0	0	0	0	0	0	0	0	0	0	0	0	0	0	0	0	0	0	0	0	0.166084	0	0	0	0	0	0	0
uncultured bacterium	JF697363.1.1503	0	0	0	0	0	0	0	0	0	0	0	0	0	0	0	0	0	0	0	0	0	0	0	0	0	0	0	0.777972	0	0	0	0	0	0	0
uncultured bacterium	JF697433.1.1493	0	0	0	0	0	0	0	0	0	0	0	0	0	0	0	0	0	0	0	0	0	0	0	0	0	0	0	0.437063	0.36069	0	0	0	0	0	0
uncultured bacterium	KF650409.1.1480	0	0	0	0	0	0	0	0	0	0	0	0	0	0	0	0	0	0	0	0	0	0	0	0	0	0	0	0.157343	0	0	0	0	0	0	0
uncultured bacterium	KF741385.1.1516	0	0	0	0	0	0	0	0	0	0	0	0	0	0	0	0	0	0	0	0	0	0	0	0	0	0	0	0.0611888	0	0	0	0	0	0	0
uncultured bacterium	AM229208.1.1521	0	0	0	0	0	0	0	0	0	0	0	0	0	0	0	0	0	0	0	0	0	0	0	0	0	0	0	0	0.475693	0	0	0	0	0	0
uncultured bacterium	EU799766.1.1464	0	0	0	0	0	0	0	0	0	0	0	0	0	0	0	0	0	0	0	0	0	0	0	0	0	0	0	0	0.21955	0	0	0	0	0	0
uncultured bacterium	EU799963.1.1517	0	0	0	0	0	0	0	0	0	0	0	0	0	0	0	0	0	0	0	0	0	0	0	0	0	0	0	0	0.0731835	0	0.0734877	0	0	0.174876	0
uncultured bacterium	FJ202161.1.1455	0	0	0	0	0	0	0	0	0	0	0	0	0	0	0	0	0	0	0	0	0	0	0	0	0	0	0	0	0.156822	0	0	0	0	0	0
uncultured bacterium	FJ612133.1.1475	0	0	0	0	0	0	0	0	0	0	0	0	0	0	0	0	0	0	0	0	0	0	0	0	0	0	0	0	0.0731835	0	0	0	0	0	0
uncultured bacterium	FJ744905.1.1311	0	0	0	0	0	0	0	0	0	0	0	0	0	0	0	0	0	0	0	0	0	0	0	0	0	0	0	0	0.0522739	0	0	0	0	0	0
uncultured bacterium	GQ259255.1.1391	0	0	0	0	0	0	0	0	0	0	0	0	0	0	0	0	0	0	0	0	0	0	0	0	0	0	0	0	0.230005	0	0	0	0	0	0
uncultured bacterium	HM129257.1.1445	0	0	0	0	0	0	0	0	0	0	0	0	0	0	0	0	0	0	0	0	0	0	0	0	0	0	0	0	0.104548	0	0	0	0	0	0
uncultured bacterium	JQ712124.1.1492	0	0	0	0	0	0	0	0	0	0	0	0	0	0	0	0	0	0	0	0	0	0	0	0	0	0	0	0	0.135912	0	0	0	0	0	0.194798
uncultured bacterium	JX016137.1.1503	0	0	0	0	0	0	0	0	0	0	0	0	0	0	0	0	0	0	0	0	0	0	0	0	0	0	0	0	0.773654	0	0	0	0	0	0
uncultured bacterium	KF596559.1.1447	0	0	0	0	0	0	0	0	0	0	0	0	0	0	0	0	0	0	0	0	0	0	0	0	0	0	0	0	0.590695	0	0	0.490341	0	0	0
uncultured bacterium	KX088605.1.1508	0	0	0	0	0	0	0	0	0	0	0	0	0	0	0	0	0	0	0	0	0	0	0	0	0	0	0	0	0.371145	0	0	0	0	0	0
uncultured bacterium	KX097265.1.1528	0	0	0	0	0	0	0	0	0	0	0	0	0	0	0	0	0	0	0	0	0	0	0	0	0	0	0	0	0.104548	0	0	0	0	0	0
uncultured bacterium	KX172875.1.1448	0	0	0	0	0	0	0	0	0	0	0	0	0	0	0	0	0	0	0	0	0	0	0	0	0	0	0	0	0.0784109	0	0	0	0	0	0
uncultured bacterium	AB530239.1.1483	0	0	0	0	0	0	0	0	0	0	0	0	0	0	0	0	0	0	0	0	0	0	0	0	0	0	0	0	0	0.111753	0	0	0	0	0
uncultured bacterium	EU617861.1.1478	0	0	0	0	0	0	0	0	0	0	0	0	0	0	0	0	0	0	0	0	0	0	0	0	0	0	0	0	0	0.670516	0	0.387111	0.0760601	0	0
uncultured bacterium	EU801602.1.1494	0	0	0	0	0	0	0	0	0	0	0	0	0	0	0	0	0	0	0	0	0	0	0	0	0	0	0	0	0	0.61464	0	0	0	0	0
uncultured bacterium	GU119229.1.1473	0	0	0	0	0	0	0	0	0	0	0	0	0	0	0	0	0	0	0	0	0	0	0	0	0	0	0	0	0	1.28516	0.273909	0	0	0	0
uncultured bacterium	AB694478.1.1372	0	0	0	0	0	0	0	0	0	0	0	0	0	0	0	0	0	0	0	0	0	0	0	0	0	0	0	0	0	0	0.0835087	0	0	0	0
uncultured bacterium	DQ394961.1.1505	0	0	0	0	0	0	0	0	0	0	0	0	0	0	0	0	0	0	0	0	0	0	0	0	0	0	0	0	0	0	0.0334035	0	0	0	0
uncultured bacterium	DQ984613.1.1509	0	0	0	0	0	0	0	0	0	0	0	0	0	0	0	0	0	0	0	0	0	0	0	0	0	0	0	0	0	0	0.086849	0	0	0	0
uncultured bacterium	EU491406.1.1501	0	0	0	0	0	0	0	0	0	0	0	0	0	0	0	0	0	0	0	0	0	0	0	0	0	0	0	0	0	0	0.0334035	0	0	0	0
uncultured bacterium	EU617870.1.1514	0	0	0	0	0	0	0	0	0	0	0	0	0	0	0	0	0	0	0	0	0	0	0	0	0	0	0	0	0	0	0.156996	0	0	0	0
uncultured bacterium	EU652547.1.1504	0	0	0	0	0	0	0	0	0	0	0	0	0	0	0	0	0	0	0	0	0	0	0	0	0	0	0	0	0	0	0.437586	0	0	0	0
uncultured bacterium	EU800647.1.1481	0	0	0	0	0	0	0	0	0	0	0	0	0	0	0	0	0	0	0	0	0	0	0	0	0	0	0	0	0	0	0.0434245	0	0	0	0
uncultured bacterium	EU801238.1.1486	0	0	0	0	0	0	0	0	0	0	0	0	0	0	0	0	0	0	0	0	0	0	0	0	0	0	0	0	0	0	0.0334035	0	0	0	0
uncultured bacterium	FJ545589.1.1505	0	0	0	0	0	0	0	0	0	0	0	0	0	0	0	0	0	0	0	0	0	0	0	0	0	0	0	0	0	0	0.0734877	0	0	0	0
uncultured bacterium	FJ712579.1.1421	0	0	0	0	0	0	0	0	0	0	0	0	0	0	0	0	0	0	0	0	0	0	0	0	0	0	0	0	0	0	0.0400842	0	0	0	0
uncultured bacterium	FJ717151.1.1514	0	0	0	0	0	0	0	0	0	0	0	0	0	0	0	0	0	0	0	0	0	0	0	0	0	0	0	0	0	0	0.177038	0	0	0	0
uncultured bacterium	GQ246339.1.1517	0	0	0	0	0	0	0	0	0	0	0	0	0	0	0	0	0	0	0	0	0	0	0	0	0	0	0	0	0	0	0.38414	0	0	0	0
uncultured bacterium	GU145388.1.1505	0	0	0	0	0	0	0	0	0	0	0	0	0	0	0	0	0	0	0	0	0	0	0	0	0	0	0	0	0	0	0.123593	0	0.156874	0	0
uncultured bacterium	GU302469.1.1484	0	0	0	0	0	0	0	0	0	0	0	0	0	0	0	0	0	0	0	0	0	0	0	0	0	0	0	0	0	0	0.217123	0	0	0	0
uncultured bacterium	HQ721466.1.1381	0	0	0	0	0	0	0	0	0	0	0	0	0	0	0	0	0	0	0	0	0	0	0	0	0	0	0	0	0	0	0.0200421	0	0	0	0
uncultured bacterium	JF344150.1.1501	0	0	0	0	0	0	0	0	0	0	0	0	0	0	0	0	0	0	0	0	0	0	0	0	0	0	0	0	0	0	0.143635	0	0	0	0
uncultured bacterium	JF514219.1.1429	0	0	0	0	0	0	0	0	0	0	0	0	0	0	0	0	0	0	0	0	0	0	0	0	0	0	0	0	0	0	0.113572	0	0	0	0
uncultured bacterium	JF828741.1.1493	0	0	0	0	0	0	0	0	0	0	0	0	0	0	0	0	0	0	0	0	0	0	0	0	0	0	0	0	0	0	0.0167017	0	0	0	0
uncultured bacterium	JX105611.1.1523	0	0	0	0	0	0	0	0	0	0	0	0	0	0	0	0	0	0	0	0	0	0	0	0	0	0	0	0	0	0	0.0901894	0.106916	0	0	0
uncultured bacterium	KC431961.1.1380	0	0	0	0	0	0	0	0	0	0	0	0	0	0	0	0	0	0	0	0	0	0	0	0	0	0	0	0	0	0	0.0467649	0	0	0	0
uncultured bacterium	KR824960.1.1524	0	0	0	0	0	0	0	0	0	0	0	0	0	0	0	0	0	0	0	0	0	0	0	0	0	0	0	0	0	0	0.0968701	0	0	0	0
uncultured bacterium	KX097418.1.1425	0	0	0	0	0	0	0	0	0	0	0	0	0	0	0	0	0	0	0	0	0	0	0	0	0	0	0	0	0	0	0.066807	0.117977	0	0	0
uncultured bacterium	KX172795.1.1442	0	0	0	0	0	0	0	0	0	0	0	0	0	0	0	0	0	0	0	0	0	0	0	0	0	0	0	0	0	0	0.0233824	0	0	0	0
uncultured bacterium	KX172805.1.1397	0	0	0	0	0	0	0	0	0	0	0	0	0	0	0	0	0	0	0	0	0	0	0	0	0	0	0	0	0	0	0.0567859	0	0	0	0
uncultured bacterium	KX176950.1.1481	0	0	0	0	0	0	0	0	0	0	0	0	0	0	0	0	0	0	0	0	0	0	0	0	0	0	0	0	0	0	0.0935297	0	0	0	0
uncultured bacterium	KX177431.1.1526	0	0	0	0	0	0	0	0	0	0	0	0	0	0	0	0	0	0	0	0	0	0	0	0	0	0	0	0	0	0	0.0367438	0	0	0	0
uncultured bacterium	AY212673.1.1526	0	0	0	0	0	0	0	0	0	0	0	0	0	0	0	0	0	0	0	0	0	0	0	0	0	0	0	0	0	0	0	0.106916	0	0	0
uncultured bacterium	EU386040.1.1417	0	0	0	0	0	0	0	0	0	0	0	0	0	0	0	0	0	0	0	0	0	0	0	0	0	0	0	0	0	0	0	0.0737354	0	0	0
uncultured bacterium	EU617881.1.1469	0	0	0	0	0	0	0	0	0	0	0	0	0	0	0	0	0	0	0	0	0	0	0	0	0	0	0	0	0	0	0	0.0737354	0	0	0
uncultured bacterium	FJ545503.1.1494	0	0	0	0	0	0	0	0	0	0	0	0	0	0	0	0	0	0	0	0	0	0	0	0	0	0	0	0	0	0	0	0.191712	0	0	0
uncultured bacterium	GU061932.1.1496	0	0	0	0	0	0	0	0	0	0	0	0	0	0	0	0	0	0	0	0	0	0	0	0	0	0	0	0	0	0	0	0.0958561	0	0	0
uncultured bacterium	HQ260947.1.1485	0	0	0	0	0	0	0	0	0	0	0	0	0	0	0	0	0	0	0	0	0	0	0	0	0	0	0	0	0	0	0	0.0331809	0	0	0
uncultured bacterium	JN882054.1.1437	0	0	0	0	0	0	0	0	0	0	0	0	0	0	0	0	0	0	0	0	0	0	0	0	0	0	0	0	0	0	0	0.0663619	0	0	0
uncultured bacterium	JX015618.1.1426	0	0	0	0	0	0	0	0	0	0	0	0	0	0	0	0	0	0	0	0	0	0	0	0	0	0	0	0	0	0	0	0.0184339	0	0	0
uncultured bacterium	JX016143.1.1493	0	0	0	0	0	0	0	0	0	0	0	0	0	0	0	0	0	0	0	0	0	0	0	0	0	0	0	0	0	0	0	0.132724	0	0	0
uncultured bacterium	JX227392.1.1503	0	0	0	0	0	0	0	0	0	0	0	0	0	0	0	0	0	0	0	0	0	0	0	0	0	0	0	0	0	0	0	0.0589883	0	0	0
uncultured bacterium	KF799121.1.1524	0	0	0	0	0	0	0	0	0	0	0	0	0	0	0	0	0	0	0	0	0	0	0	0	0	0	0	0	0	0	0	0.210146	0	0	0
uncultured bacterium	KJ782811.1.1503	0	0	0	0	0	0	0	0	0	0	0	0	0	0	0	0	0	0	0	0	0	0	0	0	0	0	0	0	0	0	0	0.140097	0	0	0
uncultured bacterium	KR825134.1.1520	0	0	0	0	0	0	0	0	0	0	0	0	0	0	0	0	0	0	0	0	0	0	0	0	0	0	0	0	0	0	0	0.0553016	0	0	0
uncultured bacterium	KR825156.1.1490	0	0	0	0	0	0	0	0	0	0	0	0	0	0	0	0	0	0	0	0	0	0	0	0	0	0	0	0	0	0	0	0.0626751	0	0	0
uncultured bacterium	EF645941.1.1480	0	0	0	0	0	0	0	0	0	0	0	0	0	0	0	0	0	0	0	0	0	0	0	0	0	0	0	0	0	0	0	0	0.275718	0	0
uncultured bacterium	FJ545608.1.1457	0	0	0	0	0	0	0	0	0	0	0	0	0	0	0	0	0	0	0	0	0	0	0	0	0	0	0	0	0	0	0	0	0.213919	0	0
uncultured bacterium	GQ348985.1.1352	0	0	0	0	0	0	0	0	0	0	0	0	0	0	0	0	0	0	0	0	0	0	0	0	0	0	0	0	0	0	0	0	0.0427838	0	0
uncultured bacterium	JQ196802.1.1379	0	0	0	0	0	0	0	0	0	0	0	0	0	0	0	0	0	0	0	0	0	0	0	0	0	0	0	0	0	0	0	0	0.0570451	0	0
uncultured bacterium	JX016602.1.1495	0	0	0	0	0	0	0	0	0	0	0	0	0	0	0	0	0	0	0	0	0	0	0	0	0	0	0	0	0	0	0	0	0.0998289	0	0
uncultured bacterium	JX227404.1.1360	0	0	0	0	0	0	0	0	0	0	0	0	0	0	0	0	0	0	0	0	0	0	0	0	0	0	0	0	0	0	0	0	0.0617988	0	0
uncultured bacterium	JX227629.1.1507	0	0	0	0	0	0	0	0	0	0	0	0	0	0	0	0	0	0	0	0	0	0	0	0	0	0	0	0	0	0	0	0	0.180643	0	0
uncultured bacterium	KF179920.1.1447	0	0	0	0	0	0	0	0	0	0	0	0	0	0	0	0	0	0	0	0	0	0	0	0	0	0	0	0	0	0	0	0	0.337517	0	0
uncultured bacterium	KT952800.1.1466	0	0	0	0	0	0	0	0	0	0	0	0	0	0	0	0	0	0	0	0	0	0	0	0	0	0	0	0	0	0	0	0	0.0237688	0	0
uncultured bacterium	EU265985.1.1475	0	0	0	0	0	0	0	0	0	0	0	0	0	0	0	0	0	0	0	0	0	0	0	0	0	0	0	0	0	0	0	0	0	0.276887	0
uncultured bacterium	EU805091.1.1526	0	0	0	0	0	0	0	0	0	0	0	0	0	0	0	0	0	0	0	0	0	0	0	0	0	0	0	0	0	0	0	0	0	0.335179	0
uncultured bacterium	EU919792.1.1484	0	0	0	0	0	0	0	0	0	0	0	0	0	0	0	0	0	0	0	0	0	0	0	0	0	0	0	0	0	0	0	0	0	0.320606	0
uncultured bacterium	JF451312.1.1484	0	0	0	0	0	0	0	0	0	0	0	0	0	0	0	0	0	0	0	0	0	0	0	0	0	0	0	0	0	0	0	0	0	0.0728651	0.215858
uncultured bacterium	JX504416.1.1540	0	0	0	0	0	0	0	0	0	0	0	0	0	0	0	0	0	0	0	0	0	0	0	0	0	0	0	0	0	0	0	0	0	0.102011	0
uncultured bacterium	FJ264774.1.1493	0	0	0	0	0	0	0	0	0	0	0	0	0	0	0	0	0	0	0	0	0	0	0	0	0	0	0	0	0	0	0	0	0	0	0.163209
uncultured bacterium	JN977226.1.1528	0	0	0	0	0	0	0	0	0	0	0	0	0	0	0	0	0	0	0	0	0	0	0	0	0	0	0	0	0	0	0	0	0	0	0.0421186
uncultured bacterium	JQ199954.1.1351	0	0	0	0	0	0	0	0	0	0	0	0	0	0	0	0	0	0	0	0	0	0	0	0	0	0	0	0	0	0	0	0	0	0	0.0947668
uncultured bacterium 2.6_A9	EU795166.21825.23224	0	0	0	0	0	0	0.322853	0	0	0	0	0	0	0	0	0	0	0	0	0	0	0	0	0	0	0	0	0	0	0	0	0	0	0	0
uncultured bacterium ARCTIC06_E_09	EU795237.17767.19273	0	0	0	0	0	0	0	0	0	0	0	0	0	0	0	0	0	0	0	0	0	0	0	0	0	0	0	0	0	0	0	0.202772	0	0	0
uncultured bacterium ARCTIC10_F_05	EU795251.32158.33672	0	0	0	0	0.325248	0	0	0	0	0	0	0	0	0	0	0	0	0	0	0	0	0	0	0	0	0	0	0	0	0	0	0	0	0	0
uncultured bacterium ARCTIC16_F_12	EU795239.16117.17616	0.0464349	0.818849	0.030464	0.211137	0.126792	0	0.255279	0	0	0.0748298	0.0471245	0	0	0	0	0	0	0	0	0	0	0	0	0	0	0	0	0	0	0	0	0	0	0	0.800253
uncultured bacterium ARCTIC37_F_06	EU795244.966.2471	0	0	0.032368	0.235656	0	0	0	0	0	0	0	0	0	0	0	0	0	0	0	0	0	0	0	0	0	0	0	0	0	0	0	0	0	0	0
uncultured bacterium GRIST10	EU795149.1575.3014	0	0	0	0	0	0	0	0	0	0	0	0	0	0	0	0.353179	0	2.65855	1.86959	1.05379	0	0	0	0	0	0	0	0	0	0	0	0	0	0	0
uncultured bacterium GRIST14	EU795153.17828.19269	0	0	0	0	0	0	0	0	0	0	0	0	0	0	0	0	0.275255	0	0	0	0	0	0	0	0	0	0	0	0	0	0	0	0	0	0
uncultured bacterium GRIST22	EU795160.22760.24262	0	0	0.06664	0.145753	0	0	0	0	0	0.0287807	0.0279256	0	0	0.0490535	0	0	0	0	0	0	0	0	0	0	0	0	0	0	0	0	0	0	0	0	0
uncultured bacterium HF0010_08B07	EU795177.12183.13689	0	0	0	0	0	0	0	0	0	0.0129513	0	0	0	0	0	0	0	0	0	0	0	0	0	0	0	0	0	0	0	0	0	0	0	0	0
uncultured bacterium JM9_B4	EU795171.11703.13180	0	0	0	0	0	0	0	0	0	0	0	0	0	0	0.358066	1.78271	0.977154	0	0	0	0	0	0	0	0	0	0	0	0	0	0	0	0	0	0
uncultured Bacteroidetes bacterium	EF471462.1.1454	0.202847	0	0	0.123958	0	0	0.0769592	0	0	0	0	0	0	0	0	0	0	0	0	0	0	0	0.252825	0	0	0	0	0	0.308416	0.968523	0	0.420292	0	0	0
uncultured Bacteroidetes bacterium	HQ163424.1.1365	0.0586546	0	0	0.0449518	0	0	0	0	0	0	0	0	0	0	0	0	0	0	0	0	0	0	0	0	0	0	0	0	0	0	0	0	0	0	0
uncultured Bacteroidetes bacterium	GU061263.1.1420	0	0.301275	0	0.0694709	0	0	0	0	0	0.11944	0	0	0.0445931	0	0	0	0	0	0	0	0	0	0	0	0	0	0	0	0	0	0	0	0	0	0
uncultured Bacteroidetes bacterium	JQ580307.1.1480	0	0.208575	0	0	0	0	0	0	0	0.0302197	0	0	0	0	0	0	0	0	0	0	0	0	0	0	0	0	0	0	0	0	0	0	0	0	0
uncultured Bacteroidetes bacterium	DQ269117.1.1292	0	0	0.059024	0	0.162624	0	0	0	0.145745	0	0	0	0	0	0	0	0	0	0	0	0	0	0	0	0	0	0	0	0	0	0	0	0	0	0
uncultured Bacteroidetes bacterium	GQ347027.1.1366	0	0	0.015232	0.0340544	0	0	0	0	0	0	0.0174535	0	0	0	0	0	0	0	0	0	0	0	0	0	0	0	0.138422	0	0.188186	0	0	0.158531	0.118844	0	0
uncultured Bacteroidetes bacterium	HE803882.1.1446	0	0	0	0.0708331	0	0	0.0638198	0	0	0	0	0	0	0	0	0	0	0	0	0	0	0	0	0	0	0	0	0	0	0	0.0334035	0	0	0	0
uncultured Bacteroidetes bacterium	JQ579718.1.1484	0	0	0	0.077644	0	0	0	0	0	0	0	0.188127	0.209588	0	0	0	0	0	0	0	0	0	0	0	0	0	0	0	0	0	0	0	0	0	0
uncultured Bacteroidetes bacterium	AM279161.8.1482	0	0	0	0	0.234289	0.114619	0	0	0.539972	0.22305	0.0802862	0	0	0	0	0	0	0	0	0	0	0	0.10271	0	0	0	0	0.104895	0.115003	0	0	0	0	0	0
uncultured Bacteroidetes bacterium	JQ580034.1.1489	0	0	0	0	0.0689085	0	0	0	0	0	0	0	0	0	0	0	0	0	0	0	0	0	0	0	0	0	0	0	0	0	0	0	0	0	0
uncultured Bacteroidetes bacterium	JQ712380.1.1393	0	0	0	0	0.157111	0.130249	0	0	0	0	0	0	0	0	0	0	0	0	0	0	0	0	0.426641	0.145759	0	0	0	0	0	0	0	0	0	0	0
uncultured Bacteroidetes bacterium	HM057630.1.1500	0	0	0	0	0	0	0.799625	0	0	0	0	0	0	0	0	0	0	0	0	0	0	0	0	0	0	0	0	0	0	0	0	0	0	0	0
uncultured Bacteroidetes bacterium	EF016482.1.1482	0	0	0	0	0	0	0	0.45278	0.0884025	0.138147	0.282747	0.146321	0	0	0	0	0	0	0	0	0	0	0	0	0	0	0	0	0	0	0	0	0	0	0
uncultured Bacteroidetes bacterium	HM057801.1.1519	0	0	0	0	0	0	0	0.0540013	0	0.109367	0.137883	0.470318	0.140468	0.0563206	0	0.201816	0	0	0	0.186964	0	0	0	0	0	0	0	0	0	0	0	0	0	0	0
uncultured Bacteroidetes bacterium	EF471578.1.1503	0	0	0	0	0	0	0	0	0.661824	0.0474882	0.343835	6.574	5.49164	1.4716	0.815596	1.79953	2.84889	1.31326	2.00638	0.875329	1.80286	1.42171	1.19302	1.80377	1.97594	2.93258	1.1667	1.38112	0.470465	1.00577	0.67141	0.210146	0.86043	0.451763	0
uncultured Bacteroidetes bacterium	HM057802.1.1511	0	0	0	0	0	0	0	0	0	0	0.0122175	0	0	0	0	0	0	0	0	0	0	0	0	0	0	0	0	0	0	0	0	0	0	0	0
uncultured Bacteroidetes bacterium	AY354808.1.1486	0	0	0	0	0	0	0	0	0	0	0	0.104515	0	0	0	0	0	0	0	0	0	0	0	0	0	0	0	0	0	0	0	0	0	0	0
uncultured Bacteroidetes bacterium	KT880250.1.1484	0	0	0	0	0	0	0	0	0	0	0	0.512124	0	0	0	0	0	0	0	0	0	0	0	0	0	0	0	0	0	0	0	0	0	0	0
uncultured Bacteroidetes bacterium	JN662053.1.1380	0	0	0	0	0	0	0	0	0	0	0	0	0.0289855	0	0	0	0	0	0	0	0	0	0	0	0	0	0	0	0	0	0	0	0	0	0
uncultured Bacteroidetes bacterium	AY274868.1.1507	0	0	0	0	0	0	0	0	0	0	0	0	0	0	1.41237	0	0	1.56951	0	0	0	1.56187	0.995497	0	0	0	0	0	0	0	0	0.652559	0	0	0
uncultured Bacteroidetes bacterium	HQ163185.1.1365	0	0	0	0	0	0	0	0	0	0	0	0	0	0	0	0	0	0	0.258398	0	0	0	0.126412	0	0	0	0	0	0	0	0	0	0	0	0
uncultured Bacteroidetes bacterium	JQ580030.1.1482	0	0	0	0	0	0	0	0	0	0	0	0	0	0	0	0	0	0	0	0	0	0.941129	0	0	0	0	0	0.323427	0	0	0.113572	0	0	0	0
uncultured Bacteroidetes bacterium	FJ497456.1.1445	0	0	0	0	0	0	0	0	0	0	0	0	0	0	0	0	0	0	0	0	0	0	0	0	0	0	0	0	0.48092	0	0	0	0	0	0
uncultured Bacteroidetes bacterium	EF471587.1.1485	0	0	0	0	0	0	0	0	0	0	0	0	0	0	0	0	0	0	0	0	0	0	0	0	0	0	0	0	0	0	0	0	0	0	0.526482
uncultured Bacteroidetes bacterium	FJ664782.1.1404	0	0	0	0	0	0	0	0	0	0	0	0	0	0	0	0	0	0	0	0	0	0	0	0	0	0	0	0	0	0	0	0	0	0	0.0263241
uncultured Bacteroidetes/Chlorobi group bacterium	HQ242109.1.1480	0.084316	0	0	0	0	0	0	0	0	0	0	0	0	0	0	0	0	0	0	0	0	0	0	0	0	0	0	0	0	0	0	0	0	0	0
uncultured Bacteroidetes/Chlorobi group bacterium	HQ242321.1.1485	0	0	0	0	0	0	0	0	0	0	0	0	0	0.0981069	0	0	0	0	0	0	0	0	0	0	0	0	0	0	0	0	0	0	0	0	0
uncultured beta proteobacterium	HM057738.1.1543	0.153968	0	0	0	0	0	0	0	0	0.0849031	0	0	0	0.178046	0	0	0.743187	0.496477	0	0.35693	0.37233	0.740889	0.979695	0	0	0	0	0.594406	0.365917	0	0.167017	0.553016	0	0	0
uncultured beta proteobacterium	EF471697.1.1490	0	0	0	0.0844549	0	0	0	0	0	0	0	0	0	0	0	0	0	0	0	0	0	0	0	0	0	0	0	0	0	0	0	0	0	0	0
uncultured beta proteobacterium	AJ867912.1.1482	0	0	0	0	0.016538	0	0	0	0	0	0	0	0	0	0	0	0	0	0	0	0	0	0	0	0	0	0	0	0	0	0	0	0	0	0
uncultured beta proteobacterium	FJ205189.1.1476	0	0	0	0	0	0.0833594	0	0	0	0	0	0	0	0	0	0	0	0	0	0	0	0	0	0	0	0	0	0	0	0	0	0	0	0	0
uncultured beta proteobacterium	GU230465.1.1504	0	0	0	0	0	0	0	0	0	0	0	0	0	0	0.835488	0	0	0	0	0	0	0	0	0	0	0	0	0	0	0	0	0	0	0	0
uncultured beta proteobacterium	JN178918.1.1447	0	0	0	0	0	0	0	0	0	0	0	0	0	0	0	0	0.0825764	0	0	0	0	0	0	0	0	0	0	0	0	0	0	0	0	0	0
uncultured beta proteobacterium	AF351229.1.1460	0	0	0	0	0	0	0	0	0	0	0	0	0	0	0	0	0	0	0	0	0	0	0	0	0	0	0	0	0	0	0.0467649	0	0	0	0
uncultured beta proteobacterium	AJ867906.1.1523	0	0	0	0	0	0	0	0	0	0	0	0	0	0	0	0	0	0	0	0	0	0	0	0	0	0	0	0	0	0	0	0	0.137859	0	0
uncultured Brevundimonas sp.	LC093420.1.1443	0	0	0	0	0	0	0	0	0	0	0	0	0	0	0	0	0	0	0	0	0	0.380457	0	0	0	0	0	0	0	0	0	0	0	0	0
uncultured Campylobacterales bacterium	DQ234141.1.1543	0	0	0	0	0	0	0	0	0	0	0	0	0	0	0	0	0	1.13709	0	0.475907	0	0	0	0	0	0	0	0	0	0	0.0734877	0	0	0	0
uncultured Candidatus Dependentiae bacterium	AM936568.1.1361	0	0	0	0	0	0.0416797	0	0	0	0	0	0	0	0	0	0	0	0	0	0	0	0	0	0	0	0	0	0	0	0	0	0	0	0	0
uncultured Candidatus Saccharibacteria bacterium	HQ595220.1.1429	0.0672084	0	0	0	0	0	0	0	0	0	0	0	0	0	0	0	0	0	0	0	0	0	0	0	0	0	0	0	0	0	0	0	0	0	0
uncultured Candidatus Saccharibacteria bacterium	JN596599.1.1369	0	0	0	0	0	0	0	0	0	0	0	0	0	0	0	0	0	0	0	0	0	0	0	0	0	0	0	0	0	0	0	0.0995428	0	0	0
uncultured Comamonadaceae bacterium	DQ234185.1.1541	0	0	0	0	0	0	0	0	0	0	0	0	0	0.0327023	0	0	0	0	0	0	0	0	0.181718	0	0	0	0	0	0	0.596014	0	0.545642	0	0	0
uncultured compost bacterium	FN667402.1.1455	0	0	0	0.0422274	0	0	0	0	0	0	0	0	0	0	0	0	0	0	0	0	0	0	0	0	0	0	0	0	0	0	0	0	0	0	0
uncultured Crocinitomix sp.	JX530650.1.1424	0.0720963	0	0	0	0	0	0	0	0	0	0	0	0	0	0	0	0	0	0	0	0	0	0	0	0	0	0	0	0	0	0	0	0	0	0
uncultured Crocinitomix sp.	JX527220.1.1423	0	0	0	0	0	0	0	0	0.203087	0	0	0	0	0	0	0	0	0	0	0	0	0	0	0	0	0	0	0	0	0	0	0	0	0	0
uncultured Crocinitomix sp.	JX527432.1.1423	0	0	0	0	0	0	0	0	0	0	0	0	0	0	0	0	0	0	0	0	0	0	0	0	0	0	0	0.148601	0	0	0	0	0	0	0
uncultured Curvibacter sp.	JQ327990.1.1524	0.757622	0	0	0	0	0	0	0	0	0	0	0	0	0	0	0	0	0	0	0	0	0	0	0	0	0	0	0	0	0	0	0	0	0	0.87396
uncultured Curvibacter sp.	HQ008565.1.1529	0	0	0	0	0	0	0	0	0	0	0	0	0	0	0	0	0	0	0	0	0	0	0	0	0	0	0	0	0	0	0	0	0	0	0.573865
uncultured Cytophaga sp.	AB015587.1.1490	0.0659864	0	0	0	0	0	0	0	0	0	0	0	0	0	0	0	0	0	0	0	0	0	0	0	0	0	0	0	0	0	0	0	0	0	0
uncultured Cytophaga sp.	AB015263.1.1483	0	0.625724	0.070448	0.0871792	0	0	0	0	0.12902	0	0	0	0	0	0	0	0	0	0	0	0	0	0	0.0728797	0	0	0.158197	0.305944	0.0784109	0	0.066807	0	0	1.54474	0.500158
uncultured Cytophaga sp.	AB015532.1.1481	0	0	0	0	0	0	0	0	0	0	0	0	0	0	0	0	0	0	0	0	0	0.620745	0	0	0	0	0	0.218531	0	0	0.247186	0	0	0	0.205328
uncultured Cytophagia bacterium	FQ032830.13921.15433	0.156412	0	0	0.0762818	0	0	0	0.0498473	0.0860133	0	0	0	0	0	0	0	0	0	0	0.331435	0	0	0.347634	0.546597	0.331162	0.411109	0	0	0	0	0	0	0	0	0.431715
uncultured deep-sea bacterium	AM997333.1.1482	0.0684304	0	0	0	0	0	0	0	0	0	0	0	0	0	0	0	0	0	0	0	0	0	0	0	0	0	0	0	0	0	0	0	0	0	0
uncultured deep-sea bacterium	AM997790.1.1524	0.0305493	0	0	0	0	0	0	0	0	0	0	0	0	0	0	0	0	0	0	0	0	0	0	0	0	0	0	0	0	0	0	0	0	0	0
uncultured deep-sea bacterium	AM997941.1.1479	0.0745402	0	0	0	0	0	0	0	0	0	0	0	0	0	0	0	0	0	0	0	0	0	0	0	0	0	0	0	0	0	0	0	0	0	0
uncultured deep-sea bacterium	AM997958.1.1515	0.0256614	0	0	0	0	0	0	0	0	0	0	0	0	0	0	0	0	0	0	0	0	0	0	0	0	0	0	0	0	0	0	0	0	0	0
uncultured deep-sea bacterium	AM997664.1.1480	0	0	0	0	0.0496141	0	0	0.0145388	0	0	0	0	0	0	0	0	0	0	0	0	0	0	0	0	0	0	0	0	0	0	0	0	0	0	0
uncultured deep-sea bacterium	AM997579.1.1548	0	0	0	0	0	0	0	0	0	0	0	0	0	0	0	0	0	0	0	0	0	0	0.0948092	0	0	0	0	0	0	0	0	0	0	0	0
uncultured deep-sea bacterium	AM997652.1.1495	0	0	0	0	0	0	0	0	0	0	0	0	0	0	0	0	0	0	0	0	0	0	0.134313	0	0	0	0	0	0	0	0	0	0	0	0
uncultured deep-sea bacterium	AM997772.1.1503	0	0	0	0	0	0	0	0	0	0	0	0	0	0	0	0	0	0	0	0	0	0	0.237023	0	0	0	0	0	0	0	0	0	0	0	0
uncultured deep-sea bacterium	AM997610.1.1511	0	0	0	0	0	0	0	0	0	0	0	0	0	0	0	0	0	0	0	0	0	0	0	0	0.096589	0	0	0.41958	0	0	0	0	0	0	0
uncultured deep-sea bacterium	AM997501.1.1450	0	0	0	0	0	0	0	0	0	0	0	0	0	0	0	0	0	0	0	0	0	0	0	0	0	0	0	0.104895	0	0	0	0	0	0	0
uncultured deep-sea bacterium	AM997669.1.1425	0	0	0	0	0	0	0	0	0	0	0	0	0	0	0	0	0	0	0	0	0	0	0	0	0	0	0	0	0	0	0	0.0258074	0	0	0
uncultured delta proteobacterium	DQ351775.1.1528	0.0085538	0	0	0	0	0	0	0	0	0	0	0	0	0	0	0	0	0	0	0	0	0.841009	0	0	0	0	0	0	0	0	0	0	0	0	0
uncultured delta proteobacterium	JF344653.1.1529	0	0	0.05712	0	0	0	0	0	0	0	0	0	0	0	0	0	0	0	0	0	0	0	0	0	0	0	0	0	0	0	0	0	0	0	0
uncultured delta proteobacterium	HM057716.1.1496	0	0	0	0	0	0	0	0	0	0	0	0	0	0.109008	0.5371	0.622267	0	0	0.699194	0	0.548697	1.16139	0.695267	0	0	0	0	0	0	0	0	0	0	0	0
uncultured delta proteobacterium	HQ857669.1.1507	0	0	0	0	0	0	0	0	0	0	0	0	0	0.0781222	0	0	0	0	0	0	0	0	0	0	0	0	0	0	0	0	0	0	0	0	0
uncultured delta proteobacterium	FM242442.1.1506	0	0	0	0	0	0	0	0	0	0	0	0	0	0	0	0	0.399119	0	0	0	0	0.10012	0	0	0	0	0	0	0	0	0	0	0	0	0
uncultured delta proteobacterium	JF344546.1.1521	0	0	0	0	0	0	0	0	0	0	0	0	0	0	0	0	0	0	1.33759	0	0	0	0	0	0	0	0	0	0	0	0	0	0	0	0
uncultured delta proteobacterium	FM242231.1.1521	0	0	0	0	0	0	0	0	0	0	0	0	0	0	0	0	0	0	0	0	0	0	0	0	0.187659	0	0	0	0	0	0	0	0	0	0
uncultured delta proteobacterium	KC009877.1.1515	0	0	0	0	0	0	0	0	0	0	0	0	0	0	0	0	0	0	0	0	0	0	0	0	0.184899	0	0	0	0	0	0	0	0	0	0
uncultured delta proteobacterium	GQ347417.1.1362	0	0	0	0	0	0	0	0	0	0	0	0	0	0	0	0	0	0	0	0	0	0	0	0	0	0	0.375717	0	0	0	0	0	0	0	0
uncultured delta proteobacterium	AY222312.1.1534	0	0	0	0	0	0	0	0	0	0	0	0	0	0	0	0	0	0	0	0	0	0	0	0	0	0	0	0.157343	0	0	0	0	0	0	0
uncultured delta proteobacterium	KR814264.1.1476	0	0	0	0	0	0	0	0	0	0	0	0	0	0	0	0	0	0	0	0	0	0	0	0	0	0	0	0.13986	0	0	0.150316	0	0	0	0
uncultured delta proteobacterium	JQ580521.1.1521	0	0	0	0	0	0	0	0	0	0	0	0	0	0	0	0	0	0	0	0	0	0	0	0	0	0	0	0	0.162049	0	0	0	0	0	0
uncultured delta proteobacterium	GQ348426.1.1353	0	0	0	0	0	0	0	0	0	0	0	0	0	0	0	0	0	0	0	0	0	0	0	0	0	0	0	0	0	0	0.324014	0	0	0	0
uncultured delta proteobacterium	KF786484.1.1393	0	0	0	0	0	0	0	0	0	0	0	0	0	0	0	0	0	0	0	0	0	0	0	0	0	0	0	0	0	0	0.0801684	0	0	0	0
uncultured delta proteobacterium	JN207180.1.1521	0	0	0	0	0	0	0	0	0	0	0	0	0	0	0	0	0	0	0	0	0	0	0	0	0	0	0	0	0	0	0	0.497714	0	0	0
uncultured Epsilonproteobacteria bacterium	FJ615170.1.1438	0.0794281	0.115875	0	0.0204326	0.0385888	0.0312598	0	0	0	0	0	0	0	0	0	0	0	0	0	0.645874	0	0.981177	0.450344	0	0.281488	0	0.514139	0.340909	0.167277	0	0.597922	0.176965	0.237688	0	0.30536
uncultured Epsilonproteobacteria bacterium	GQ349003.1.1357	0.0195515	0	0	0	0	0	0	0	0	0	0	0	0	0	0	0	0	0	0	0	0	0	0	0	0.0689922	0	0	0.270979	0	0	0	0.151158	0.0617988	0	0
uncultured Epsilonproteobacteria bacterium	HM057692.1.1487	0.133195	0	0	0	0	0	0.281558	0.303238	0	0	0	0	0	0	0	0	0	0	0	0	0	0	0	0	0	0	0	0	0	0	0	0	0	0	0
uncultured Epsilonproteobacteria bacterium	AY542568.1.1347	0	0	0	0.0177083	0	0	0	0	0	0	0	0	0	0	0	0	0	0	0	0	0	0	0	0	0	0	0	0	0	0	0	0	0	0	0
uncultured Epsilonproteobacteria bacterium	DQ351739.1.1472	0	0	0	0.0286057	0	0	0	0	0.100349	0	0	0	0	0	0	0	0	0	0	0	0.313541	0	0.442443	0	0	0	0	0	0	0	0.38414	0	0	0	0.100032
uncultured Epsilonproteobacteria bacterium	HM057667.1.1487	0	0	0	1.6891	1.78886	0	0	0	0	0	0	0	0	0	0	0	0	0	0	0	0	0	0	0	0	0	0	0	0	0	0	0	0	0	0
uncultured Epsilonproteobacteria bacterium	HM057749.1.1488	0	0	0	0	0	0	0	0	0	0	0	0	0	0.0254351	0	0	0	0	0	0	0	0	0	0	0	0	0	0	0	0	0	0	0	0	0
uncultured Fibrobacteres bacterium	HQ163188.1.1360	0	0	0	0.0585735	0	0	0	0	0	0	0	0	0	0	0	0	0	0	0	0	0	0	0	0	0	0	0	0	0	0	0	0	0	0	0
uncultured Firmicutes bacterium	JF344105.1.1489	0	0	0	0	0	0	0	0.0186928	0	0	0	0	0	0	0	0	0	0	0	0	0	0	0	0	0	0	0	0	0	0	0	0	0	0	0
uncultured Firmicutes bacterium	JQ580118.1.1490	0	0	0	0	0	0	0	0	0	0	0	0	0	0	0	0	0	0.65663	0	0	0	0	0	0	0	0	0	0	0	0	0	0	0	0	0
uncultured Flammeovirgaceae bacterium	KF786842.1.1388	0	0	0	0	0	0	0	0	0	0.123757	0	0	0.211817	0	0	0	0	0	0	0	0	0	0	0	0	0	0	0	0	0	0	0	0.351778	0	0
uncultured Flavobacteriaceae bacterium	EU394574.1.1482	0.955581	0.602549	0.700672	0.822754	1.57663	0.369907	0.679493	2.48198	0.324939	0.326661	0.286238	0.595736	0.202899	0.0454199	0	0	0	0	0.364797	0	0.74466	0	0	0.692357	0.447069	0.520738	0	0.358392	0.188186	0	0.3808	0.180652	0.765355	6.86389	5.15426
uncultured Flavobacteriaceae bacterium	JN591934.1.1496	0	0	0	0.0245192	0.658765	0.166719	0	0	0	0	0	0	0	0	0	0	0	0	0	0	0	0	0	0	0.184899	0	0	0	0	0	0	0	0	0	1.64262
uncultured Flavobacteriia bacterium	HM057701.1.1491	0.174742	0	0	0	0	0	0	0.286622	0	0	0	0	0	0	0	0	0	0	0	0	0	0	0	0.218639	0.126946	0.0822218	0	0	0	0	0	0	0	0.816089	0.30536
uncultured Flavobacteriia bacterium	FQ032815.3262.4778	0	0	0.068544	0	0.0854465	0.640825	0	0	0	0	0	0	0	0	0	0	0	0	0	0	0	0	0	0	0	0	0	0	0	0	0	0	0	0	0
uncultured Flavobacteriia bacterium	FN433341.1.1496	0	0	0	0.0585735	0	0	0	0	0	0	0	0	0	0	0	0	0	0	0	0	0	0	0	0	0	0	0	0	0	0	0.0634666	0	0	0	0
uncultured Flavobacteriia bacterium	HM057688.1.1500	0	0	0	0.167548	0	0	0	0	0	0	0	0	0	0	0	0	0	0	0	0	0	0	0	0	0	0	0	0	0	0	0	0	0	0	0
uncultured Flavobacteriia bacterium	AM279182.8.1489	0	0	0	0	0	0.104199	0.71328	0.409164	0	0	0	0	0	0	0	0	0	0	0	0	0	0	0	0	0	0	0	0	0	0	0	0	0	0	0
uncultured Flavobacteriia bacterium	AM279210.8.1478	0	0	0	0	0	0	0	0.0290776	0	0.0906592	0.0959944	0.188127	0	0	0	0	0	0	0	0	0	0	0	0	0	0	0	0	0	0	0	0	0	0	0
uncultured Flavobacteriia bacterium	AM279194.8.1485	0	0	0	0	0	0	0	0	0	0.0647566	0	0	0	0	0	0	0	0	0	0	0	0	0	0	0	0	0	0	0	0	0	0	0	0	0
uncultured Flavobacteriia bacterium	FN433447.1.1508	0	0	0	0	0	0	0	0	0	0	0	0	0	0	0	0	0	0	0	0	0	0	0	0	0.0193178	0	0	0	0	0	0	0	0	0	0
uncultured Flavobacteriia bacterium	FN433329.1.1496	0	0	0	0	0	0	0	0	0	0	0	0	0	0	0	0	0	0	0	0	0	0	0	0	0	0	0	0	0	0	0	0	0.118844	0	0
uncultured Flavobacterium sp.	JN233110.1.1439	0	0	0	0.487659	0.780044	0.375117	0.219615	0.0913868	0	0	0	0	0	0	0	0	0	0	0	0	0	0	0	0	0	0	0	0	0	0	0	0	0	0	0
uncultured Flavobacterium sp.	JN233002.1.1442	0	0	0	0	0	0	0	0	0	0	0	0	0	0	0	0	0	0	0	0	0	0	0	0	0	0	0	0	0	0	0	0	0.0522913	0	0
uncultured Flexibacteraceae bacterium	FJ425608.1.1482	0.0782061	0	0	0.0749196	0	0	0	0	0	0	0	0	0	0	0	0	0	0	0	0	0	0	0	0	0.0662325	0	0	0	0	0	0.10021	0	0.337517	0	0.431715
uncultured Fusobacteria bacterium	JQ579701.1.1478	0.0488788	0.0463499	0	0	0	0	0	0	0	0.0330978	0	0	0	0	0	0	0	0	0	0	0	0	0	0	0	0	0	0	0	0	0.0701473	0	0.03803	0	0
uncultured gamma proteobacterium	DQ351764.1.1513	0.219955	0	0.032368	0	0.176406	0	0	0	0	0	0	0	0	0	0	0	0	0	0	0	0	0	0	0	0	0	0	0	0	0	0	0	0	0	0
uncultured gamma proteobacterium	DQ351790.1.1492	0.339708	0	0	0.205688	0	0	0	0	0	0	0.0261803	0	0.294314	0	0	0	0	0	0	0	0	0	0	0.0728797	0	0	0	0	0.0731835	0	0	0.283881	0	0	0
uncultured gamma proteobacterium	GQ274166.1.1532	0.0586546	0	0	0	0	0	0	0	0	0	0	0	0	0	0	0	0	0	0	0	0	0	0	0	0	0	0	0	0	0	0	0	0	0	0
uncultured gamma proteobacterium	GU061216.1.1460	0.0354372	0	0	0	0	0	0	0	0	0	0	0	0	0	0	0	0	0	0	0	0	0	0	0	0	0	0	0	0.0522739	0	0	0	0	0	0
uncultured gamma proteobacterium	GU108527.1.1417	0.0598766	0	0	0	0	0	0	0	0	0	0	0	0.0289855	0	0	0	0	0	0	0.15297	0.391926	0	0	0	0.044155	0	0	0	0	0	0.103551	0.0294942	0	0	0
uncultured gamma proteobacterium	HM057616.1.1505	0.565773	0	0	0.0871792	0	0	1.13749	0.851559	0.633153	1.59445	0.413649	4.66137	4.97436	5.55576	0	0	2.27085	0	2.64478	2.0481	0	0	0	0	0	0	2.37295	0	2.43074	0	0	2.50332	0	0	0
uncultured gamma proteobacterium	JQ579765.1.1488	0.0366591	0	0	0	0	0	0	0	0	0	0	0	0	0	0	0	0	0	0	0	0	0	0	0	0	0	0	0	0	0	0	0	0	0	0
uncultured gamma proteobacterium	KC492845.1.1387	0.0635425	0	0	0	0	0	0	0	0	0	0	0	0	0	0	0	0	0	0	0	0	0	0	0	0	0	0	0	0	0	0	0	0	0	0
uncultured gamma proteobacterium	EU050829.1.1419	0	0	0.03808	0	0	0	0	0	0	0	0	0	0	0	0	0	0	0	0	0	0	0	0	0	0	0	0	0	0	0	0	0	0	0	0
uncultured gamma proteobacterium	GQ274152.1.1493	0	0	0.540736	0.299679	0.173649	0.260498	0	0	0	0	0	0	0	0	0	0	0	0	0	0	0	0	0	0	0	0	0	0	0	0	0	0	0	0	0
uncultured gamma proteobacterium	DQ351793.1.1496	0	0	0	0.247916	0	0	0	0	0	0.247514	0	0	0	0	0	0	0	0	0	0	0	0	0	0	0	0	0	0	0	0	0.748238	0	0	0	0
uncultured gamma proteobacterium	JF344063.1.1499	0	0	0	0.10625	0	0.781494	0	0	0	0	0	0	0	0	0	0	0	0	1.61119	0	0	0	0	0	0	0	0	0	0	0	0	0	0	0	0
uncultured gamma proteobacterium	JQ753108.1.1497	0	0	0	0.100801	0	0	0	0	0	0	0	0	0	0	0	0	0	0	0	0	0	0	0	0	0	0	0	0	0	0	0	0	0	0	0
uncultured gamma proteobacterium	JF344551.1.1496	0	0	0	0	0	0	0	0.211851	0	0	0	0	0	0	0	0	0	0	0	0	0	0.180216	0	0	0	0	0	0	0	0	0	0	0	0	0
uncultured gamma proteobacterium	DQ351740.1.1499	0	0	0	0	0	0	0	0	0	0.250392	0	0	0	0	0	0	0	0	0	0	0	0	0	0	0	0	0	0	0	0	0	0	0	0	0
uncultured gamma proteobacterium	GQ347939.1.1396	0	0	0	0	0	0	0	0	0	0.0172684	0	0	0	0	0	0	0	0	0	0	0	0	0	0	0	0	0	0	0	0	0	0	0	0	0
uncultured gamma proteobacterium	GU230302.1.1492	0	0	0	0	0	0	0	0	0	0.0791469	0.0837769	0	0	0	0	0	0	0	0	0	0	0	0	0	0	0	0	0	0	0	0	0	0	0	0
uncultured gamma proteobacterium	AM040119.1.1499	0	0	0	0	0	0	0	0	0	0	0.109957	0	0	0	0	0	0	0	0	0	0	0	0	0	0	0	0	0	0	0	0	0	0	0	0
uncultured gamma proteobacterium	GQ850579.1.1496	0	0	0	0	0	0	0	0	0	0	0	0	0.0445931	0.0545038	0	0	0	0	0	0	0	0	0	0	0	0	0	0	0	0	0	0	0	0	0
uncultured gamma proteobacterium	GQ348876.1.1361	0	0	0	0	0	0	0	0	0	0	0	0	0	0.0581374	0	0	0	0	0	0	0	0	0	0	0	0	0	0	0	0	0	0	0	0	0
uncultured gamma proteobacterium	JN672630.1.1465	0	0	0	0	0	0	0	0	0	0	0	0	0	0.0345191	0	0	0	0	0	0	0	0	0	0	0	0	0	0	0	0	0	0	0	0	0
uncultured gamma proteobacterium	GQ348147.1.1386	0	0	0	0	0	0	0	0	0	0	0	0	0	0	0	0	0	0	0	2.0396	0	0	0	0	0	0	0	0	0	0	0	0	0	0	0
uncultured gamma proteobacterium	HE803969.1.1462	0	0	0	0	0	0	0	0	0	0	0	0	0	0	0	0	0	0	0	0	0.411523	4.54545	0	0	0.0193178	0	5.33913	1.38112	0.412964	0	0	0	0	0	0
uncultured gamma proteobacterium	EF471571.1.1587	0	0	0	0	0	0	0	0	0	0	0	0	0	0	0	0	0	0	0	0	0	0	0.695267	0	0	0	0	0	0	0	0	0	0	0	0
uncultured gamma proteobacterium	JQ579919.1.1500	0	0	0	0	0	0	0	0	0	0	0	0	0	0	0	0	0	0	0	0	0	0	0	0	0	0.566417	0	0	0	0	0	0	0	0	0
uncultured gamma proteobacterium	JF344121.1.1498	0	0	0	0	0	0	0	0	0	0	0	0	0	0	0	0	0	0	0	0	0	0	0	0	0	0	0.158197	0	0	0	0	0	0	0	0
uncultured gamma proteobacterium	AB015250.1.1500	0	0	0	0	0	0	0	0	0	0	0	0	0	0	0	0	0	0	0	0	0	0	0	0	0	0	0	0.690559	0	0	0	0	0	0	0
uncultured gamma proteobacterium	GQ337171.1.1500	0	0	0	0	0	0	0	0	0	0	0	0	0	0	0	0	0	0	0	0	0	0	0	0	0	0	0	0.305944	0	0	0	0	0	0	0
uncultured gamma proteobacterium	JF344160.1.1498	0	0	0	0	0	0	0	0	0	0	0	0	0	0	0	0	0	0	0	0	0	0	0	0	0	0	0	0	0	2.1233	0	0	0	0	0
uncultured gamma proteobacterium	HQ163470.1.1376	0	0	0	0	0	0	0	0	0	0	0	0	0	0	0	0	0	0	0	0	0	0	0	0	0	0	0	0	0	0	0.0467649	0	0	0	0
uncultured gamma proteobacterium	JQ580281.1.1501	0	0	0	0	0	0	0	0	0	0	0	0	0	0	0	0	0	0	0	0	0	0	0	0	0	0	0	0	0	0	0.120253	0	0	0	0
uncultured gamma proteobacterium	DQ351749.1.1499	0	0	0	0	0	0	0	0	0	0	0	0	0	0	0	0	0	0	0	0	0	0	0	0	0	0	0	0	0	0	0	0	0	0	0.42645
uncultured gamma proteobacterium CHAB-III-7	AJ240921.1.1501	0	0	0	0.0435896	0.11301	0.239658	0.125763	0.236775	0.308214	0.523809	0.460773	8.50753	3.75474	0.982886	0	1.16044	1.00468	0.880846	0.805594	0.35693	0	0	0	0	0.0993487	0	0.197746	0.174825	0	0	0.0901894	0.11429	0	0	0
uncultured gamma proteobacterium KTc1112	AF241654.1.1499	0.50834	0.2163	0.087584	0	0	0	0	0	0.492187	0	0	0	0	0	3.87905	4.54087	1.87173	6.42217	3.00958	2.0566	3.56653	4.60553	5.31722	4.7554	0	3.9101	3.08483	5.8479	3.13121	5.73664	6.60721	2.80195	7.70584	4.67794	1.2267
uncultured gamma proteobacterium KTc1119	AF235120.1.1530	0	0	0.222768	0.392306	0.578831	0	0.407321	0	1.05127	0.664834	0.591675	1.0138	0	0.207115	0	0	0	0	0	0	2.72389	0	0	0	0.488465	0.529874	0	0.690559	0	0	0	0.276508	0	1.39901	0
uncultured Glaciecola sp.	AY697880.1.1504	0.178408	3.6462	0.264656	0.653844	0.170893	0	0	0	0	0	0	0	0	0	0	0	0	0	0	0	0	0	0	0	0	0	0	0	0	0	0.076828	0.0774222	0	0.568347	0.858166
uncultured Helicobacter sp.	KF758718.1.1450	0	0	0	0	0	0	0	0	0	0	0	0	0	0	0	0	0	0	0	0	0	0	0	0	0	0	0	0	0.104548	0	0	0	0.0332763	0	0
uncultured Holophaga/Acidobacterium Sva0450	AJ240998.1.1522	0.0549887	0	0	0	0	0	0	0	0	0	0	0	0	0	0	0	0	0	0	0	0	0	0	0	0	0	0	0	0	0	0	0	0	0	0
uncultured Janthinobacterium sp.	JQ684478.1.1553	0.0696523	0	0	0	0	0	0	0	0	0	0	0	0	0	0	0	0	0	0	0	0	0	0	0	0	0	0	0	0	0	0.140295	0	0	0	0
uncultured Kiritimatiellaeota bacterium	KJ566228.1.1502	0.0146637	0	0	0	0	0	0	0	0	0	0	0	0	0	0	0	0	0	0	0	0	0	0	0	0	0	0	0	0	0	0	0	0	0	0
uncultured Legionella sp.	JN860349.1.1502	0	0	0	0	0	0	0	0	0	0	0	0	0	0.150794	0	0	0	0	0	0	0	0	0	0	0	0	0	0	0	0	0	0	0	0	0
uncultured Legionellales bacterium	FJ516829.1.1504	0	0	0	0	0	0	0	0	0	0	0	0	0.0111483	0	0	0	0	0	0	0	0	0	0	0	0	0	0	0	0	0	0	0	0	0	0
uncultured Leifsonia sp.	FJ542965.1.1486	0	0	0	0	0	0	0	0	0	0	0	0	0	0	0	0	0	0	0	0.0679867	0	0	0	0	0	0	0	0	0	0	0	0	0	0	0
uncultured Lentisphaerae bacterium	HM798920.1.1453	0	0	0	0	0.110254	0	0	0	0	0	0	0	0	0	0	0	0	0	0	0	0	0	0	0	0	0	0	0	0	0	0	0	0	0	0
uncultured Lentisphaerae bacterium	JQ580174.1.1477	0	0	0	0	0	0	0	0	0	0	0	0	0	0	0	0	0	0	0	0	0	0	0	0	0.0469147	0	0	0	0	0	0	0	0	0	0
uncultured Limnohabitans sp.	HE979804.1.1511	0	0	0	0	0	0.276128	0	0	0	0	0	0	0	0	0	0	0	0	0	0	0	0	0	0	0	0	0	0	0	0	0	0	0	0	0
uncultured marine bacterium	DQ009114.1.2198	0.0586546	0	0	0	0	0	0	0.162004	0	0.0561224	0	0	0	0	0	0	0	0	0	0	0	0	0	0.182199	0	0	0	0	0	0	0	0	0.347024	2.7543	0.710751
uncultured marine bacterium	DQ071118.1.1411	0.0256614	0	0	0	0	0	0	0	0	0	0	0	0	0	0	0	0	0	0	0	0	1.0813	0	0.373508	0.0772712	0	0	0	0	0	0	0	0	0	0
uncultured marine bacterium	FJ825835.1.1428	0.393475	0	0	0	0	0	1.37776	1.41442	0	1.34406	1.57605	0	0	0.416046	0	0	0	0	0	0	0	0	0	0	0	0	0	0	0	0	0	0	0	0	0
uncultured marine bacterium	FJ826056.1.1432	0.190627	0	0.051408	0	0	0	0	0	0.138577	0.0906592	0.165809	0	0.0914158	0.0654046	0	0	0	0	0	0.229455	0	0	0	0	0	0	0	0	0	0	0	0	0.308994	0	0.0842371
uncultured marine bacterium	FJ826103.1.1442	0.00733183	0	0	0	0	0	0	0	0	0	0	0	0	0	0	0	0	0	0	0	0	0	0	0	0	0	0	0	0	0	0	0	0	0	0.705486
uncultured marine bacterium	FR683719.1.1479	0.177186	0	0.051408	0	0	0	0	0	0	0	0	0	0	0	0	0	0	0	0	0	0	0	0	0	0	0.310616	0	0	0	0	0	0	0	0	0
uncultured marine bacterium	FR683813.1.1481	0.178408	0.193125	0.08568	0.487659	0.620176	0.401167	0.287189	0.201466	0	0	0.0191989	0	0	0	0	0	0	0	0	0	0	0	0	0	0	0	0.613012	0	0	0	0	0	0.118844	1.26785	0.2843
uncultured marine bacterium	FR684473.1.1498	0.845604	0.502124	0.620704	0.934452	0.518192	0.468897	0.407321	0.203543	0.217422	0.189953	0.10123	0.501672	0.158305	0	0	0	0	0	0	0	0	0	0	0	0	0	0	0	0	0	0	0	0	0	0
uncultured marine bacterium	FR685113.1.1486	0.200403	0.849749	0.087584	0.0830927	0	0.218818	0.0469263	0.172389	0.341664	0.0892202	0	0	0	0	0	0	0	0	0	0.246452	1.09739	0	0	0.209529	0	0	0	0	0	0	0.708154	0.180652	0.261457	0	0.394862
uncultured marine bacterium	FR685201.1.1462	0.262724	0	0.024752	0.0640222	0	0	0	0	0	0	0	0	0.0245262	0	0	0	0	0	0	0	0	0	0	0	0	0	0	0	0	0	0	0	0	0	0
uncultured marine bacterium	FR685242.1.1486	0.163744	0	0.060928	0.227483	0.934399	0.286548	0.743313	1.57642	0.215033	0.312271	0	0.167224	0.104794	0	0	0	0	0	0	0	0	0	0	0	0	0	0	0	0	0	0	0	0	0.699505	0
uncultured marine bacterium	GU235586.1.1373	0.0733183	0.131325	0	0	0	0	0	0	0	0	0	0	0	0	0	0	0	0	0	0	0	0	0	0	0	0	0	0	0	0	0	0	0	0	0
uncultured marine bacterium	DQ009135.1.2271	0	0.401699	0.137088	0.235656	0.42172	0	0	0.245083	0	0.325222	0.34558	0.512124	0	0	0	0	0	0	0	0	0	0	0	0	0	0	0	0	0	0	0	0	0	0	0
uncultured marine bacterium	FR684261.1.1500	0	0.463499	1.40325	1.46434	0	1.94853	0.685124	1.25865	1.35232	0.876372	1.3509	0	0	0.775771	1.05431	0	0	0	0	0	0	0	0	0	0	0	0	0	0	0	0	0	0	0	0
uncultured marine bacterium	FR684357.1.1499	0	0.633449	0	0	1.55182	0	0.951666	0	0	0	0	0	1.09253	0	0	0	0	0	0	0	0	0	0	0	0	0	0	0	0	0	0	0	0	0	0
uncultured marine bacterium	KX932871.1.1397	0	0.718424	0.146608	0	0.920617	0	0	0	0	0	0	0	0	0.0345191	0	0	0	0	0	0	0	0	0	0	0	0	0	0	0	0	0	0	0	0	3.88017
uncultured marine bacterium	EU005892.1.1440	0	0	0.119952	0	0	0	0	0	0	0.128074	0	0	0	0	0	0	0	0	0	0	0	0	0	0	0	0	0	0	0	0	0	0	0	0	0
uncultured marine bacterium	FJ826048.1.1467	0	0	0.496944	0	0	0	0	0	0	0	0	0	0	0	0	0	0	0	0	0	0	0	0	0	0	0	0	0	0	0	0	0	0	0	0
uncultured marine bacterium	FR683646.1.1425	0	0	0.013328	0	0	0	0	0	0	0	0	0	0	0	0	0	0	0	0	0	0	0	0	0	0	0	0	0	0	0	0	0	0	0	0
uncultured marine bacterium	FR683715.1.1521	0	0	0.041888	0	0	0.479316	0	0	0	0	0	0	0	0	0	0	0	0	0	0	0	0	0	0	0	0	0	0	0	0	0	0	0	0	0
uncultured marine bacterium	FR684725.1.1469	0	0	0.015232	0	0	0	0	0	0	0	0	0	0	0	0	0	0	0	0	0	0	0	0	0	0	0	0	0	0	0	0	0	0	0	0
uncultured marine bacterium	FR685936.1.1485	0	0	0.198016	0	0	0	0	0	0	0	0	0	0	0	0	0	0	0	0	0	0	0	0	0	0	0	0	0	0	0	0	0	0	0	0
uncultured marine bacterium	FR683666.1.1422	0	0	0	0.863619	1.13837	2.22986	0.643829	0	0.654657	0	0	0	0	0	0	0	0	0	0	0	0	0	0	0	0	0.849625	0	0	0	0	0	0	0	0	0
uncultured marine bacterium	FR684321.1.1504	0	0	0	0.37596	0	0	0	0	0	0	0	0	0	0	0	0	0	0	0	0	0	0	0	0	0.778232	0	0	0	0	0	0	0	0	8.02973	0
uncultured marine bacterium	FR684477.1.1495	0	0	0	0.100801	0	0	0	0	0	0	0	0	0	0	0	0	0	0	0	0	0	0	0	0	0	0	0	0	0	0	0	0	0	0	0
uncultured marine bacterium	FR684879.1.1447	0	0	0	0.780526	0	0	0	0	0	0	0	0	0	0	0	0	0	0	0	0	0	0	0	0	0	0	0	0	0	0	0	0	0	0	0
uncultured marine bacterium	FR685355.1.1422	0	0	0	1.26819	0	0	0.63069	0	0	0	0.696396	0	0	0	0	0	0	0	0	0	0	0	0	1.06586	0	0	0	0	0.167277	0	0.273909	0.158531	0	0	0
uncultured marine bacterium	HQ241804.1.1449	0	0	0	0.0667466	0	0	0	0	0	0	0	0	0	0	0	0	0	0	0	0	0	0	0	0	0	0	0	0	0	0	0	0	0	0	0
uncultured marine bacterium	JN233316.1.1448	0	0	0	0.132131	0.0385888	0	0	0	0	0	0	0	0	0	0	0	0	0	0	0	0	0	0	0	0	0	0	0	0	0	0	0	0	0	0
uncultured marine bacterium	KX934621.1.1402	0	0	0	0.0367787	0	0	0	0.213928	0	0	0	0	0	0	0	0	0	0	0	0	0	0	0	0	0	0	0	0	0	0	0	0	0	0	0
uncultured marine bacterium	FR683626.1.1498	0	0	0	0	0.154355	0	0.0525575	0	0	0	0	0	0	0	0	0	0	0	0	0	0	0	0	0	0	0	0	0	0	0	0	0	0	0	0
uncultured marine bacterium	FR683686.1.1480	0	0	0	0	0.556781	0	0	0.234698	1.12534	0.204343	0.153591	0.365803	0.202899	0	0	0	0	0.336323	0.349597	0.348432	0	0	0.181718	0.273299	0.168341	0.447652	0.375717	0.270979	0.151594	0	0.140295	0.12535	0.11409	0	0.163209
uncultured marine bacterium	FR683833.1.1444	0	0	0	0	0.5871	0	0.304083	0	0	0	0.881403	0	0	0.27797	0	0	0	0	0	0	0	0	0	0	0	0	0	0	0	0	0	0	0	0	0.242182
uncultured marine bacterium	FR686237.1.1422	0	0	0	0	1.22657	0	0	0	0.504133	0.663395	0	0	0	0	0	0	0	0	0	0	0	0	0	0	0	0	0	0	0	0	0	0	0	0	0
uncultured marine bacterium	KX935179.1.1518	0	0	0	0	0.0937155	0	0	0	0	0	0	0	0	0	0	0	0	0	0	0	0	0	0	0	0	0	0	0	0	0	0	0	0	0	0
uncultured marine bacterium	FR683112.1.1425	0	0	0	0	0	0	0.360394	0	0	0	0	0	0	0	0	0	0	0	0	0	0	0	0	0	0	0	0	0	0	0	0	0	0	0	0
uncultured marine bacterium	FR684699.1.1499	0	0	0	0	0	0	0.373534	0	0	0	0	0	0	0	0	0	0	0	0	0	0	0	0	0	0	0	0	0	0	0	0	0	0	0	0.537012
uncultured marine bacterium	FR685272.1.1424	0	0	0	0	0	0	0.244017	0	0	0	0	0	0	0	0	0	0	0	0	0	0	0	0	0	0	0	0	0	0	0	0	0	0	0	0
uncultured marine bacterium	KX934490.1.1387	0	0	0	0	0	0	0.0412952	0	0	0	0	0	0	0	0	0	0	0	0	0	0	0	0	0	0	0	0	0	0	0	0	0	0	0	0
uncultured marine bacterium	KX935186.1.1516	0	0	0	0	0	0	0.0638198	0	0	0	0	0	0	0	0	0	0	0	0	0	0	0	0	0	0	0	0	0	0	0	0	0	0	0	0
uncultured marine bacterium	KX935498.1.1485	0	0	0	0	0	0	0.730174	0	0	0	0	0	0	0	0.994629	0	0	0	0	0	0	0	0	0	0	0	0	0	0	0	0	0	0	0	0
uncultured marine bacterium	KX936312.1.1435	0	0	0	0	0	0	0.298451	0	0	0	0	0	0	0	0	0	0	0	0	0	0	0	0	0	0	0	0	0	0	0	0	0	0	0	0
uncultured marine bacterium	KX936689.1.1484	0	0	0	0	0	0	0.0788362	0	0	0	0	0	0.26087	0.323389	0	0	0	0	0	0	0	0	0	0	0	0	0	0	0	0	0	0	0	0	0
uncultured marine bacterium	KX936708.1.1483	0	0	0	0	0	0	0.0168935	0.0664631	0.573422	0.0949763	0	0	0.767001	0	0	0.807265	0	0	0	0.118977	1.21497	0	0	0	0	0	0	0	0	0	0	0	0	0	0
uncultured marine bacterium	FR683596.1.1495	0	0	0	0	0	0	0	0.199389	0	0	0	0	0	0	0	0	0	0	0	0	0	0	0	0	0	0	0	0	0	0	0	0	0	0	0
uncultured marine bacterium	FR684109.1.1486	0	0	0	0	0	0	0	0.612707	0	0	0	0	0	0	0	0	0	0	0	0	0	0	0	0	0	0	0	0	0	0	0	0	0	0	0
uncultured marine bacterium	JN119059.1.1483	0	0	0	0	0	0	0	0.0311546	0	0.0330978	0	0	0	0	0	0	0	0	0	0	0	0	0	0	0	0	0	0	0	0	0	0	0	0	0
uncultured marine bacterium	KX933250.1.1378	0	0	0	0	0	0	0	0.0560783	0.188751	0	0	0	0.0668896	0	0	0.285906	0	0	0	0.0849834	0	0	0	0	0.102108	0	0	0	0	0	0	0	0	0	0
uncultured marine bacterium	KX934439.1.1343	0	0	0	0	0	0	0	0.257545	0	0	0	0	0	0	0	0	0	0	0	0	0	0	0	0	0	0	0	0	0	0	0	0	0	0	0
uncultured marine bacterium	KX934628.1.1396	0	0	0	0	0	0	0	0.130849	0	0.0100732	0.0994851	0	0	0	0	0	0	0	0	0	0	0	0	0	0	0	0	0	0	0	0	0	0	0	0
uncultured marine bacterium	KX936420.1.1498	0	0	0	0	0	0	0	0.0415395	0	0	0	0	0	0	0	0	0	0	0	0	0	0	0	0	0	0	0	0	0	0	0	0	0	0	0
uncultured marine bacterium	DQ009276.1.2045	0	0	0	0	0	0	0	0	0.539972	2.3226	0.808098	0	0.428094	0	0	0	0	0	0	0	0	0	0	0.118429	0	0	0	0	0	0	0	0	0	0	0
uncultured marine bacterium	FR683768.1.1474	0	0	0	0	0	0	0	0	0.06451	0	0	0	0	0	0	0	0	0	0	0	0	0	0	0	0	0	0	0	0	0	0	0	0	0	0
uncultured marine bacterium	FR683885.1.1435	0	0	0	0	0	0	0	0	0.845797	0	0	0	0	0	0	0	0	0	0	0	0	0	0	0	0	0	0	0	0	0	0	0	0	0	0
uncultured marine bacterium	KX934627.1.1396	0	0	0	0	0	0	0	0	0.391838	0.0489272	0	0	0	0	0	0	0	0	0	0	0	0	0	0	0	0	0	0	0	0	0	0	0.0570451	0	0.926608
uncultured marine bacterium	DQ009096.1.1976	0	0	0	0	0	0	0	0	0	0.103611	0.359543	0	0	0	0	0	0	0	0	0	0	0	0	0	0	0	0	0	0	0	0	0	0	0	0
uncultured marine bacterium	DQ071122.1.1443	0	0	0	0	0	0	0	0	0	0.188514	0.0942491	0	0	0	0	0	0	0	0	0	0	0	0	0	0	0	0	0	0	0	0	0	0	0	0
uncultured marine bacterium	KU937422.1.1442	0	0	0	0	0	0	0	0	0	0.263343	0	0	0	0	0	0	0	0	0	0	0	0	0	0	0	0	0	0	0	0	0	0	0	0	0
uncultured marine bacterium	KX933358.1.1332	0	0	0	0	0	0	0	0	0	0.352564	0	0	0	0	0	0	0	0	0	0	0	0	0	0	0	0	0	0	0	0	0	0	0	0	0
uncultured marine bacterium	KX933954.1.1415	0	0	0	0	0	0	0	0	0	0.0187075	0	0	0	0	0	0	0	0	0	0	0	0	0	0	0	0	0	0	0	0	0	0	0	0	0
uncultured marine bacterium	KX934673.1.1392	0	0	0	0	0	0	0	0	0	0.0503662	0	0	0	0	0	0	0	0	0	0	0	0	0	0	0	0	0	0	0	0	0	0	0	0	0
uncultured marine bacterium	KX935156.1.1516	0	0	0	0	0	0	0	0	0	0.0777079	0.364779	1.12876	0	0	0	0	0	0	0	0	0	0	0	0	0.0689922	0	0	0	0	0	0.136954	0	0.294733	0.58292	0.194798
uncultured marine bacterium	FR683879.1.1425	0	0	0	0	0	0	0	0	0	0	0.059342	0	0	0	0	0	0	0	0	0	0	0	0	0	0	0	0	0	0	0	0	0	0	0	0
uncultured marine bacterium	KX936478.1.1484	0	0	0	0	0	0	0	0	0	0	0	0.940635	0	0.116275	0	0	0	0	0	0	0	0	0	0	0	0	0	0	0	0	0	0	0	0	0
uncultured marine bacterium	FJ826188.1.1475	0	0	0	0	0	0	0	0	0	0	0	0	0.278707	0	0	0	0	0	0	0	0	0	0	0	0	0	0	0	0	0	0	0	0	0	0
uncultured marine bacterium	JN233480.1.1439	0	0	0	0	0	0	0	0	0	0	0	0	0.0356745	0	0	0	0	0	0	0	0	0	0	0	0	0	0	0	0	0	0	0	0	0	0
uncultured marine bacterium	KX933093.1.1396	0	0	0	0	0	0	0	0	0	0	0	0	0.234114	0	0	0	0	0	0	0	0	0	0	0	0	0	0	0	0	0	0	0	0	0	0
uncultured marine bacterium	KX935819.1.1446	0	0	0	0	0	0	0	0	0	0	0	0	0.276477	0	0	0	0	0	0	0	0	0	0	0	0	0	0	0	0	0	0	0	0	0	0
uncultured marine bacterium	KX936679.1.1483	0	0	0	0	0	0	0	0	0	0	0	0	0.0222965	0	0	0	0	0	0	0	0	0	0	0	0	0	0	0	0	0	0	0	0	0	0
uncultured marine bacterium	AM747353.1.1287	0	0	0	0	0	0	0	0	0	0	0	0	0	0.0163512	0	0	0	0	0	0	0	0	0	0	0	0	0	0	0	0	0	0	0	0	0
uncultured marine bacterium	DQ071103.1.1444	0	0	0	0	0	0	0	0	0	0	0	0	0	0.0890229	0	0	0	0	0	0	0	0	0	0	0	0	0	0	0	0	0	0	0	0	0
uncultured marine bacterium	FJ826334.1.1441	0	0	0	0	0	0	0	0	0	0	0	0	0	0.744886	0	0	0	0	0	0	0	0	0	0	0	0	0	0	0.763199	0	0	0	0	0	0
uncultured marine bacterium	FR686243.1.1515	0	0	0	0	0	0	0	0	0	0	0	0	0	0.0272519	0	0	0	0	0	0	0	0	0	0	0	0	0	0	0	0	0	0	0	0	0
uncultured marine bacterium	KX932683.1.1342	0	0	0	0	0	0	0	0	0	0	0	0	0	0.0672214	0	0	0	0	0	0	0	0	0	0	0	0	0	0	0	0	0	0	0	0	0
uncultured marine bacterium	KX936430.1.1472	0	0	0	0	0	0	0	0	0	0	0	0	0	0.079939	0	0	0	0	0	0	0	0	0	0	0	0	0	0	0	0	0	0	0	0	0
uncultured marine bacterium	EU268119.1.1503	0	0	0	0	0	0	0	0	0	0	0	0	0	0	0.417744	0	1.55519	0.800769	0	0	0	0.560673	0	0	0	0	0	0	0.0731835	0	0	0	0	0	0
uncultured marine bacterium	KX936215.1.1435	0	0	0	0	0	0	0	0	0	0	0	0	0	0	1.81022	0	0	0	0	0	0	0	0	0	0	0	0	0	0	0	0	0	0	0	0
uncultured marine bacterium	KX936284.1.1434	0	0	0	0	0	0	0	0	0	0	0	0	0	0	0	0	0	2.94683	0	0	0	0	0	0	0	0	0	0	0	0	0	0	0	0	0
uncultured marine bacterium	KX935360.1.1514	0	0	0	0	0	0	0	0	0	0	0	0	0	0	0	0	0	0	0	0.433415	0.333137	0	0.110611	0.245969	0.052434	0.155308	0	0	0	0	0	0	0.0665526	0	0
uncultured marine bacterium	KX936378.1.1454	0	0	0	0	0	0	0	0	0	0	0	0	0	0	0	0	0	0	0	0	0.156771	0	0	0	0	0	0	0	0	0	0.0200421	0	0.0522913	0	0
uncultured marine bacterium	DQ071096.1.1449	0	0	0	0	0	0	0	0	0	0	0	0	0	0	0	0	0	0	0	0	0	1.96235	0	0	0	0	0	0	0	0	0	0	0	0	0
uncultured marine bacterium	KX935303.1.1494	0	0	0	0	0	0	0	0	0	0	0	0	0	0	0	0	0	0	0	0	0	0	0.955993	0	0	0	0	0	0.188186	0	0	0	0	0	0
uncultured marine bacterium	KX935557.1.1500	0	0	0	0	0	0	0	0	0	0	0	0	0	0	0	0	0	0	0	0	0	0	0	0.0910996	0	0	0	0	0	0	0	0	0	0	0
uncultured marine bacterium	FR684413.1.1500	0	0	0	0	0	0	0	0	0	0	0	0	0	0	0	0	0	0	0	0	0	0	0	0	0.894138	0	0	0	0	0	0	0	0	0	0
uncultured marine bacterium	GU235207.1.1377	0	0	0	0	0	0	0	0	0	0	0	0	0	0	0	0	0	0	0	0	0	0	0	0	1.54266	0	0	0	0	0	0	0	0	0	0
uncultured marine bacterium	KM223094.1.1368	0	0	0	0	0	0	0	0	0	0	0	0	0	0	0	0	0	0	0	0	0	0	0	0	0.0717518	0	0	0	0	0	0	0	0	0	0
uncultured marine bacterium	KX936360.1.1462	0	0	0	0	0	0	0	0	0	0	0	0	0	0	0	0	0	0	0	0	0	0	0	0	0.129705	0	0	0	0	0	0	0	0	0	0
uncultured marine bacterium	FR684993.1.1495	0	0	0	0	0	0	0	0	0	0	0	0	0	0	0	0	0	0	0	0	0	0	0	0	0	2.68591	0	0	0	0	0	0	0	0	0
uncultured marine bacterium	DQ071098.1.1416	0	0	0	0	0	0	0	0	0	0	0	0	0	0	0	0	0	0	0	0	0	0	0	0	0	0	0	0.104895	0	0	0	0	0	0	0
uncultured marine bacterium	FN396691.1.1372	0	0	0	0	0	0	0	0	0	0	0	0	0	0	0	0	0	0	0	0	0	0	0	0	0	0	0	0	0.135912	0	0	0	0	0	0
uncultured marine bacterium	KX935579.1.1499	0	0	0	0	0	0	0	0	0	0	0	0	0	0	0	0	0	0	0	0	0	0	0	0	0	0	0	0	0.0522739	0	0	0	0	0	0
uncultured marine bacterium	HQ730063.1.1357	0	0	0	0	0	0	0	0	0	0	0	0	0	0	0	0	0	0	0	0	0	0	0	0	0	0	0	0	0	0	0	0	0	0	0.652838
uncultured marine microorganism	JN166143.1.1501	0	0	0	0	0	0	0.112623	0	0	0	0.265294	0	0.0802676	0	0	0	0.261492	0	0	0	0	0	0	0	0	0	0.435041	0	0	0	0	0	0	0	0
uncultured marine microorganism	KC425506.1.1449	0	0	0	0	0	0	0	0.56909	0.86969	1.67072	1.0891	1.4214	2.61538	1.48069	1.69087	1.05954	2.05065	2.59449	2.23438	1.24076	1.37174	1.26151	1.16141	0	0	0	0	0	0	0	0	0	0	0	0
uncultured marine microorganism	JN166233.1.1526	0	0	0	0	0	0	0	0	0	0	0	0	0	0	0	0	0	0	0	0	0	0	0	0	0	0	0	0	0	0	0.156996	0	0	0	0
uncultured Methylophilaceae bacterium	KC899251.1.1331	0	0	0	0	0	0	0.123885	0	0	0	0	0	0	0	0	0	0	0	0	0	0	0	0	0	0	0	0	0	0	0	0	0	0	0	0
uncultured Microgenomates group bacterium	FJ205369.1.1390	0	0	0	0	0	0	0	0	0	0	0	0	0	0	0	0	0	0	0	0	0	0	0	0	0	0	0	0.270979	0	0	0	0	0	0	0
uncultured Novosphingobium sp.	KT122319.1.1453	0	0	0	0.107612	0	0	0	0	0	0	0	0	0	0	0	0	0	0	0	0	0	0	0	0	0	0	0	0	0	0	0	0	0	0	0
uncultured organism	DQ396257.1.1513	0.0354372	0	0	0	0.0303197	0	0	0	0.0597314	0	0	0	0	0	0	0	0	0	0	0	0	0	0	0	0	0	0	0	0	0	0	0	0	0	0
uncultured organism	EU246075.1.1441	0.0562107	0	0	0	0	0	0	0	0	0	0	0	0	0	0	0	0	0	0	0	0	0	0	0	0	0	0	0	0	0	0	0	0	0	0
uncultured organism	JN486129.1.1290	0.0122197	0	0	0	0	0	0	0	0	0	0	0	0	0	0	0	0	0	0	0	0	0	0	0	0	0	0	0	0	0	0	0	0	0	0
uncultured organism	JN529013.1.1368	0.0183296	0	0.0476	0.193429	0.25634	0.125039	0.221492	0.0560783	0.155302	0	0	0	0	0	0	0	0	0	0.410397	0	0	0	0	0	0	0	0	0	0	0	0.0400842	0	0.0570451	0	0
uncultured organism	DQ395524.1.1517	0	0.988799	0.06664	0.103525	0	0	0	0	0	0	0	0	0	0	0	0	0	0	0	0	0	0	0	0	0	0	0	0	0	0	0	0	0	0	0.057913
uncultured organism	JN458841.1.1468	0	0	0	0.0531248	0.0689085	0	0	0	0	0	0	0	0	0	0	0	0	0	0	0	0	0	0	0	0	0	0	0	0	0	0	0	0	0	0
uncultured organism	JN536996.1.1339	0	0	0	0	0.0744212	0.0312598	0	0	0	0	0	0	0	0	0	0	0	0	0	0	0	0	0	0	0	0	0	0.157343	0	0	0.110231	0	0	0	0
uncultured organism	DQ395511.1.1537	0	0	0	0	0	0	0	0.0706171	0	0	0	0	0	0	0	0	0	0	0	0	0	0	0	0	0	0	0	0	0	0	0	0	0	0	0
uncultured organism	DQ395494.1.1475	0	0	0	0	0	0	0	0	0	0.0172684	0	0	0	0	0	0	0	0	0	0	0	0	0	0	0	0	0	0	0	0	0	0	0	0	0
uncultured organism	KX581181.1.1523	0	0	0	0	0	0	0	0	0	0	0	0	0	0	0	0	0	0	0	0.40792	0	0	0	0	0	0	0	0	0.439101	0	0	0.287568	0	0	0.105296
uncultured organism	JN483436.1.1421	0	0	0	0	0	0	0	0	0	0	0	0	0	0	0	0	0	0	0	0	0	0	0	0	0	0	0	0.288462	0.146367	0	0.0601263	0	0	0	0
uncultured organism	JN509022.1.1418	0	0	0	0	0	0	0	0	0	0	0	0	0	0	0	0	0	0	0	0	0	0	0	0	0	0	0	0	0	0.167629	0	0	0	0	0
uncultured organism	JN459179.1.1290	0	0	0	0	0	0	0	0	0	0	0	0	0	0	0	0	0	0	0	0	0	0	0	0	0	0	0	0	0	0	0	0.0258074	0	0	0
uncultured organism	JN447840.1.1487	0	0	0	0	0	0	0	0	0	0	0	0	0	0	0	0	0	0	0	0	0	0	0	0	0	0	0	0	0	0	0	0	0	0	0.163209
uncultured Pedobacter sp.	JQ624268.1.1492	0	0	0	0	0	0	0	0	0	0	0	0	0	0	0	0	0	0	0	0	0	0	0	0	0	0	0	0	0	0	0	0	0	0	0.0315889
uncultured Pelagibacterales bacterium	HQ242572.1.1447	36.2046	0	0	0	0	0	13.8658	15.4818	22.4041	0.975666	0.00872676	0.867475	7.49164	55.2814	36.6421	38.4628	29.8376	25.5125	11.8559	16.9542	23.0845	13.9768	22.2723	6.01257	1.54818	11.8399	10.2235	9.60664	19.5975	29.6331	16.8921	17.8403	10.8528	2.33168	4.44877
uncultured Pelagibacterales bacterium	HQ242542.1.1436	0	0	0	0	0	0	0	0	0	0.306515	0	0	0	0	0	0	0	0	0	0	0	0	0	0	0	0	0	0	0	0	0	0	0	0	0
uncultured Pelagibacterales bacterium	HQ242619.1.1436	0	0	0	0	0	0	0	0	0	0	0.380487	0	0	0	0	0	0	0	0	0	0	0	0	0	0	0	0	0	0	0	0	0	0	0	0
uncultured Pelagibacterales bacterium	HQ242273.1.1461	0	0	0	0	0	0	0	0	0	0	0	0	0	0	0	0	0	0	0	0.348432	0	0	0	0	0	0	0	0	0	0	0.0334035	0	0	0	0
uncultured Pelagibacterales bacterium	HQ242336.1.1447	0	0	0	0	0	0	0	0	0	0	0	0	0	0	0	0	0	0	0	0	0	0	0	0	0.35324	0	0	0	0	0	0	0	0	0	0
uncultured Peredibacter sp.	KC545751.1.1482	0	0.502124	0.020944	0	0	0	0	0	0	0	0	0	0	0	0	0	0	0	0	0	0	0	0	0	0	0	0	0	0	0	0	0	0	0	0
uncultured Peredibacter sp.	JX525112.1.1446	0	0	0	0	0.537486	0	0	0	0	0	0	0	0	0	0	0	0	0	0	0	0	0	0	0	0	0	0	0	0	0	0	0	0	0	0
uncultured Piscirickettsiaceae bacterium	JX530845.1.1440	0	0	0.536928	0.420912	0.190187	0	0	0	0	0	0	0	0	0	0	0	0	0	0	0	0	0	0	0	0	0	0	0	0	0	0	0	0	0	0
uncultured planctomycete	FN822078.1.1359	0.0195515	0	0	0	0	0	0	0	0	0	0	0	0	0	0	0	0	0	0	0	0	0	0	0	0	0	0	0	0	0	0	0	0	0	0
uncultured planctomycete	FN822147.1.1366	0.0305493	0	0	0.0286057	0.0551268	0	0.0375411	0	0.0597314	0.0431711	0	0	0	0	0	0	0	0	0	0	0	0	0	0	0	0	0	0	0	0	0	0	0	0	0
uncultured planctomycete	FN822208.1.1329	0	0	0	0.0354166	0	0	0	0	0	0	0	0	0	0	0	0	0	0	0	0	0	0	0	0	0	0	0	0	0	0	0	0	0	0	0
uncultured planctomycete	FN822220.1.1329	0	0	0	0	0	0	0.035664	0	0	0	0	0	0	0	0	0	0	0	0	0	0	0	0	0	0	0	0	0	0	0	0	0	0	0	0
uncultured planctomycete	FN822222.1.1331	0	0	0	0	0	0	0.0187705	0	0	0	0	0	0	0	0	0	0	0	0	0	0	0	0	0	0	0	0	0	0	0	0	0	0	0	0
uncultured planctomycete 8FN	EF591888.25385.26871	0	0	0.034272	0	0	0	0	0	0	0	0	0	0	0	0	0	0	0	0	0	0	0	0	0	0	0	0	0	0	0	0	0	0	0	0
uncultured Planctomycetia bacterium	FJ745015.1.1353	0	0	0	0	0	0	0	0	0	0	0	0	0	0.0363359	0	0	0	0	0	0	0	0	0	0	0	0	0	0	0	0	0	0	0	0	0
uncultured prokaryote	KM410823.1.1250	0.0122197	0	0	0	0	0	0	0	0	0	0	0	0	0	0	0	0	0	0	0	0	0	0	0	0	0	0	0	0	0	0	0	0	0	0
uncultured Prolixibacter sp.	HE610327.1.1524	0	0	0	0	0	0	0	0.124618	0.207865	0.169806	0.183262	0.41806	0.673356	0	0	0	0	0	0	0	0	0	0	0	0	0	0	0	0	0	0	0	0	0	0
uncultured Prosthecobacter sp.	KC172198.1.1509	0	0	0	0	0	0	0	0	0	0	0	0	0	0	0	0	0	0	0	0.118977	0	0	0	0	0	0	0	0	0	0	0	0	0	0	0
uncultured proteobacterium	AY794144.1.1466	0	4.53457	5.33501	6.53435	7.73705	2.47473	0	0	0	0	0	0	0	0	0	0	0	0	0	0	0	0	0	0	0	0	0	0	0	0	0	0	0	0	0
uncultured proteobacterium	JF703380.1.1444	0	0	0	0	0	0	0	0	0	0.0129513	0	0	0	0	0	0	0	0	0	0	0	0	0	0	0	0	0	0	0	0	0	0	0	0	0
uncultured proteobacterium	JN591869.1.1500	0	0	0	0	0	0	0	0	0	0	0	0	0	0	0	0	0	0	0	0.365429	0	0	0.20542	0	0	0	0	0	0	0	0	0	0	0	0
uncultured proteobacterium HOC50	AB054184.1.1472	0	0	0	0	0	0	0	0	0.0215033	0	0	0	0	0	0	0	0	0	0	0	0	0	0	0	0	0	0	0	0	0	0	0	0	0	0
uncultured proteobacterium OCS28	AF001636.1.1478	0	0	0	0.516264	0.622933	0	1.50727	0	0	0	0	0	0	0	0	1.42953	0	0	0	0	0	0	0.813779	0	0	0	0	0	0	0	0	0	0	0	0
uncultured PS1 clade bacterium	JN591806.1.1456	0	0	0	0	0.493385	0	0	0	0	0	0	0	0	0	0	0	0	0	0	0	0	0	0	0	0	0	0	0	0	0	0	0	0	0	0
uncultured Rhizobiales bacterium	EF092222.1.1365	0	0	0	0.054487	0.0744212	0	0	0	0	0	0	0	0	0	0	0	0	0	0	0	0	0	0	0	0	0	0	0	0	0	0	0	0	0	0
uncultured Rhodobacter sp.	EU703498.1.1471	0	0	0	0	0.228776	0	0	0	0	0	0	0	0	0	0	0	0	0	0	0	0	0	0	0	0	0	0	0	0	0	0	0	0	0	0
uncultured Rhodobacteraceae bacterium	JN886889.1.1458	0	0	0	0	0	0	0	0	0	0	0	0	0	0	0	0	0	0	0	0	0	0	0	0	0.0717518	0	0	0	0	0	0	0	0	0	0
uncultured Rhodospirillales bacterium	JN591811.1.1452	0	0	0	0	0	0	0.0863444	0	0	0.341051	0.261803	0	0.205128	0.190763	0.994629	0	0	0	0	0	0	0	0	0	0	0	0	0	0	0	0	0	0	0	0
uncultured Rickettsia sp.	HE648946.1.1419	0.0378811	0	0.039984	0	0	0	0.0506804	0	0	0	0	0	0	0	0	0	0	0	0	0	0	0	0	0	0	0	0	0	0	0	0	0	0	0	0
uncultured Rickettsiella sp.	FJ542982.1.1524	0	0	0	0	0	0	0.0431722	0	0	0	0	0	0	0	0	0	0	0	0	0	0	0	0	0	0	0	0	0	0	0	0	0	0	0	0
uncultured Roseobacter sp.	AY697886.1.1426	0	0	0	0	0	0.187559	0	0	0	0	0	0	0	0	0	0	0	0	0	0	0	0	0	0	0	0	0	0	0	0	0	0	0	0	0
uncultured rumen bacterium	AB185612.1.1500	0	0	0	0	0	0	0	0	0	0	0	0	0	0	0	0	0	0	0	0	0	0	0	0	0	0	0	0	0	0	0	0.213833	0	0	0
uncultured Saprospiraceae bacterium	EU394567.1.1486	0.0366591	0	0.0476	0.15665	0	0	0.122008	0.0685401	0	0	0	0	0	0	0	0	0	0	0	0	0	0	0	0.318849	0.0579534	0.182715	0	0	0	0	0	0	0	0	0.110561
uncultured SAR86 cluster bacterium	JN591837.1.1496	0	0	0	0	0	0	0	0	0	0	0	2.92642	0	0	0	0	0	0	0	0	0	0	0	0	0	0	0	0	0	0	0	0	0	0	0
uncultured SAR92 cluster bacterium	JN591818.1.1496	0	0	0	0	0	0	0	0	0	0	0	0	0	0	0	0	0	0	0	0	0	0	0	0	0	0	0	0	0	0	0	0	0.232934	0	1.35832
uncultured sediment bacterium	HQ191073.1.1496	0.172298	0	0	0	0	0	0	0	0	0	0	0	0.0156076	0	0	0	0	0	0	0	0	0	0	0	0.336682	0	0	0	0.355463	0	0	0.188025	0.133105	0	0
uncultured sediment bacterium	FN553591.1.1501	0	0	0	0	0	0	0	0.218082	0	0	0	0	0	0	0	0	0	0	0	0	0	0	0	0	0	0	0	0	0	0	0	0	0	0	0
uncultured sediment bacterium	HQ190963.1.1496	0	0	0	0	0	0	0	0	0.0477852	0	0	0	0	0	0	0	0	0	0	0	0	0	0	0	0	0	0	0	0	0	0	0	0	0	0
uncultured sediment bacterium	HQ190966.1.1494	0	0	0	0	0	0	0	0	0.48263	0	0.0488699	0	0.153846	0	0	0	0	0	0	0	0	0	0	0	0	0	0	0	0	0	0	0	0	0	0
uncultured sediment bacterium	HQ190995.1.1501	0	0	0	0	0	0	0	0	0.117074	0	0	0	0	0	0	0	0	0	0	0	0	0	0	0	0	0	0	0	0	0	0	0	0	0	0
uncultured sediment bacterium	HQ191085.1.1503	0	0	0	0	0	0	0	0	0	0	0	0	0	0	0	0	0	0	0	0	0	0.380457	0	0	0	0	0	0	0	0	0	0	0	0	0
uncultured soil bacterium	FQ658829.1.1339	0	0	0	0	0	0	0	0	0	0	0	0	0	0	0	0	0	0	0	0	0	0.780937	0	0	0	0	0	0	0	0	0	0	0	0	0
uncultured Sphingobacteriia bacterium	AM279196.8.1489	0.164966	0	0	0	0	0	0.0619427	0.0436164	0.074067	0.244636	0.137883	0.919732	0.724638	0.158061	0	0	0	0	0	0	0	0.620745	0.268626	0	0	0	0	0.576923	0.318871	0	0.136954	0.350243	0	0	0
uncultured Sphingobacteriia bacterium	FQ032814.11137.12652	0.0549887	0	0.06664	0.40729	0.118523	0.187559	0	0	0	0	0	0	0	0	0	0	0	0	0	0	0	0	0	0	0	0	0	0	0	0	0	0	0	0	0
uncultured Sphingobacterium sp. EB080_L08E11	GU474939.107055.108550	1.34783	3.00502	0	0	0	0	0	0	1.68682	0	0	0	0	0	0	2.84225	0	0	0	2.83845	3.35097	1.56187	0	2.73299	2.42576	2.8869	2.61024	0	1.48458	1.06165	1.40963	0.814777	4.20707	3.6724	2.93251
uncultured Spirochaeta sp.	KF758585.1.1502	0	0	0	0	0	0	0	0	0	0	0	0	0	0	0	0	0	0	0	0	0	0	0	0	0	0	0	0	0	0	0.0567859	0	0	0	0
uncultured Spirochaetes bacterium	JF344429.1.1502	0	0	0	0	0	0	0.0431722	0	0	0	0	0	0	0	0	0	0	0	0	0	0	0	0	0	0	0	0	0	0	0	0	0	0	0	0
uncultured Spirochaetes bacterium	FJ615155.1.1482	0	0	0	0	0	0	0	0	0	0	0	0	0	0	0	0	0	0	0	0	0	0	0	0	0	0	0	0	0	0	0.0300631	0	0	0	0
uncultured Sulfitobacter sp.	AY697879.1.1421	0	0	0.017136	0	0	0	0	0	0	0	0	0	0	0	0	0	0	0	0	0	0	0	0	0	0	0	0	0	0	0	0	0	0	0	0
uncultured Sulfitobacter sp.	JN177636.1.1426	0	0	0	0.00681088	0	0	0	0	0	0	0	0	0	0	0	0	0	0	0	0	0	0	0	0	0	0	0	0	0	0	0	0	0	0	0
uncultured Sulfurimonas sp.	KC545729.1.1478	0	0	0	0	0.0661521	0	0	0	0	0.080586	0	0	0	0	0	0	0	0	0	0	0	0	0	0.473718	0	0	0	0	0	0	0	0	0	0	0
uncultured SUP05 cluster bacterium	AJXC01001769.26490.28014	0	0	0	0	0	0	0.108869	0	0	0	0	0	0	0	0	0	0	0	0	0	0	0	0	0	0	0	0	0	0	0	0	0	0	0	0
uncultured Verrucomicrobia bacterium	HM057675.1.1512	0	0	0	0.0422274	0	0.130249	0.47114	0.24716	0.532805	0.543955	1.71568	1.59908	0.216276	0.19258	0	0.723175	0	0.896861	1.15519	1.07079	0.627082	0.640769	0.474046	1.17518	0.383596	1.28814	0.336168	0.393357	0.167277	0.968523	0.277249	0.291255	0.332763	0	0
uncultured Verrucomicrobia bacterium	HM057772.1.1512	0	0	0	0	0	0	0.137025	0.112157	0	0	0	0	0.164994	0	0	0	0	0	0	0.467409	0	0	0.347634	0.0910996	0	0	0	0	0	0	0	0	0	0	0
uncultured Verrucomicrobia bacterium	GQ348811.1.1381	0	0	0	0	0	0	0	0	3.24939	0.332417	4.55188	0.689799	0.25641	0	0	0	0	0	0	0	0	0	0	0	0	0	0	0	0	0	0	0	0	0	0
uncultured Verrucomicrobia bacterium	FJ205349.1.1500	0	0	0	0	0	0	0	0	0	0	0	0	0	0	0	0	0	0	0	0.0424917	0	0	0	0	0	0	0	0	0	0	0	0	0	0	0
uncultured Verrucomicrobia bacterium	GU230456.1.1504	0	0	0	0	0	0	0	0	0	0	0	0	0	0	0	0	0	0	0	0	0	0	0	0	0	0	0	0.13986	0	0	0	0	0	0	0
uncultured Verrucomicrobia bacterium	DQ302116.1.1478	0	0	0	0	0	0	0	0	0	0	0	0	0	0	0	0	0	0	0	0	0	0	0	0	0	0	0	0	0.115003	0	0.207102	0	0	0	0
uncultured Verrucomicrobia bacterium	AY114330.1.1414	0	0	0	0	0	0	0	0	0	0	0	0	0	0	0	0	0	0	0	0	0	0	0	0	0	0	0	0	0	0	0.0367438	0	0	0	0
uncultured Verrucomicrobia bacterium	GQ452897.1.1490	0	0	0	0	0	0	0	0	0	0	0	0	0	0	0	0	0	0	0	0	0	0	0	0	0	0	0	0	0	0	0	0	0	0	0.0895019
uncultured Verrucomicrobiaceae bacterium	KJ566220.1.1448	0	0	0	0.119871	0.0964719	0	0.105115	0	0	0	0	0	0	0	0	0	0	0	0	0	0	0	0	0	0	0	0	0	0	0	0	0	0	0	0
uncultured Verrucomicrobiales bacterium	DQ351738.1.1533	0	0	0	0	0	0	0.0807133	0	0	0	0	0	0	0	0	0	0	0	0	0	0	0	0	0	0	0	0	0	0	0	0	0	0	0	0
uncultured verrucomicrobium MB11C04	AY033323.1.1513	0	0	0	0	0	0	0.0619427	0	0	0	0	0	0	0	0	0	0	0	0	0	0	0	0	0	0	0	0	0	0	0	0	0	0	0.378898	0
uncultured Xanthomonadaceae bacterium	JF703434.1.1446	0	0	0	0	0	0	0	0	0	0	0	0	0	0	0	0	0	0	0	0	0	0	0	0	0	0	0	0	0	0	0	0.180652	0.109336	0.233168	0
unidentified marine bacterioplankton	KC000536.1.1364	0.0268834	0	0	0	0	0	0	0	0	0	0	0	0	0	0	0	0	0	0	0	0	0	0	0	0	0	0	0	0	0	0	0	0	0	0
unidentified marine bacterioplankton	KC002085.1.1315	0.197959	0	0	0	0	0	0	0	0	0	0	0	0	0	0	0	0	0	0	0	0	0	0	0	0	0	0	0	0	0	0	0	0	0	0
unidentified marine bacterioplankton	KC000807.1.1350	0	0	0	0	0	0	0	0	0	0	0	0	0	0	0	0	1.07349	0	0	0	0	0	0	0	0	0	0	0	0	0	0	0	0	0	0
unidentified proteobacterium	AB015534.1.1493	0.0134417	0.0463499	0	0	0	0	0	0	0	0	0	0	0	0	0	0	0	0	0	0	0	0	0	0	0	0	0	0	0	0	0	0	0	0	0
unidentified proteobacterium	AB015518.1.1438	0	0	0	0	0.179162	0.203188	0.225246	0	0	0	0	0	0	0	0	0	0	0	0	0	0	0	0	0	0	0	0	0	0	0	0	0	0	0	0
Veillonella ratti	AY355138.1.1396	0	0	0	0	0	0	0	0	0	0	0	0	0.0445931	0	0	0	0	0	0	0	0	0	0	0	0	0	0	0	0	0	0	0	0	0	0
Verrucomicrobia bacterium IMCC11263	KJ411739.1.1470	0	0	0	0.175721	0	0.0781494	0	0	1.83973	0	0	1.07651	0.251951	0	0	0	0	0	0	0	0	0	0	0	0	0	0	0	0	0	0	0	0	0	0
Verrucomicrobia bacterium SCGC AAA164-L15	CAGL02000803.1515.3036	0	0	0	0	0	0	0	0	0	0.0345368	0	0	0	0	0	0	0	0	0	0.127475	0	0	0	0	0	0	0	0	0	0	0	0	0	0	0
Vibrio caribbeanicus ATCC BAA-2122	GU223601.1.1470	0	0	0	0	0	0	0	0	0	0	0	0	0	0.0944733	0	0	0	0	0	0	0	0	0	0	0	0	0	0	0	0	0	0	0	0	0
Vibrio coralliilyticus ATCC BAA-450	ACZN01000010.1444.2989	0	0	0	0	0	0	0	0	0	0	0	0	0	0.0417863	0	0	0	0	0	0	0	0	0	0	0	0	0	0	0	0	0	0	0	0	0
Vibrio crassostreae 9CS106	CP016228.3359203.3360766	0	0	0.0952	0	0	0	0	0	0	0	0	0	0	0	0	0	0	0	0	0	0	0	0	0	0	0	0	0	0	0	0	0	0	0	0
Vibrio gallaecicus	EU541605.1.1544	0	0	0	0	0	0	0	0	0	0	0	0	0	0	0	0	0	0.352338	0	0	0	0	0	0	0	0	0	0	0	0	0	0	0	0	0
Vibrio genomosp. F10 str. 9ZD137	AJYO02000367.206.1762	0	0	0	0	0	0	0	0	0.262818	0.351125	0.14661	0	0	0	0	0	0	0	0	0	0	0	0	0	0	0	0	0	0	0	0	0	0	0	0
Vibrio sp. VibC-Oc-056	KF577065.1.1474	0	0	0.062832	0	0	0	0	0	0	0	0	0	0	0	0	0	0	0	0	0	0	0	0	0	0	0	0	0	0	0	0	0	0	0	0
Vibrio splendidus	CP031056.1787649.1789183	0	0	0	0.226121	0.0909592	0.380327	0	0	0.0358389	0	0	0	0	0	0	0	0	0	0	0	0	0	0	0	0	0	0	0	0	0	0	0	0	0	0
Vibrio splendidus	CP031055.317306.318840	0	0	0	0	0.129548	0	0	0	0	0	0	0	0	0	0	0	0	0	0	0	0	0	0	0	0	0	0	0	0	0	0	0	0	0	0
Vibrio tapetis	Y08430.1.1472	0	0	0	0	0	0	0	0	0	0	0	0	0.32553	0	0	0	0	0	0	0	0	0	0	0	0	0	0	0	0	0	0	0	0	0	0
Vibrio tasmaniensis LGP32	FM954972.590988.592535	0	0	0.083776	0	0	0	0	0	0	0	0	0	0	0	0	0	0	0	0	0	0	0	0	0	0	0	0	0	0	0	0	0	0	0	0
Vibrionimonas magnilacihabitans	FJ816610.1.1409	0	0	0	0	0	0	0	0	0	0	0	0	0	0	0	0	0	0	0	0	0	0	0	0	0	0	0.296619	0.515734	0.162049	0	0.160337	0	0	0	0

## Sheet: Table S5
Table S5 Relative abundance (%) of taxa associated with abundant health-relevant functions predicted by FAPROTAX.
Taxonomy	Subject ID	Spring									Summer								Fall									Winter
		18-03-27	18-04-03	18-04-17	18-05-16	18-05-24	18-05-30	18-06-06	18-06-12	18-06-20	18-06-27	18-07-04	18-07-10	18-07-17	18-07-30	18-08-14	18-08-28	18-09-04	18-10-02	18-10-16	18-10-30	18-11-13	18-11-20	18-11-27	18-12-04	18-12-11	18-12-18	19-01-02	19-01-18	19-01-15	19-01-22	19-01-29	19-02-05	19-02-19	19-03-05	19-03-12
k__Bacteria;p__Actinobacteriota;c__Actinobacteria;o__Propionibacteriales;f__Propionibacteriaceae;g__Cutibacterium;s__Cutibacterium acnes	AB042288.1.1486	0	0.10815	0	0	0	0	0	0	0	0	0	0	0	0	0	0	0	0	0	0	0	0	0	0	0	0	0	0	0	0	0	0	0	0	0
k__Bacteria;p__Actinobacteriota;c__Actinobacteria;o__Propionibacteriales;f__Propionibacteriaceae;g__Cutibacterium;s__Cutibacterium acnes	AB538431.1.1486	0	0.1545	0	0	0	0	0	0	0	0	0	0	0	0	0	0	0	0	0	0	0	0	0	0	0	0	0	0	0	0	0	0	0	0	0
k__Bacteria;p__Campylobacterota;c__Campylobacteria;o__Campylobacterales;f__Arcobacteraceae;g__Arcobacter;s__Arcobacter butzleri 7h1h	CP006615.2184913.2186417	0	0	0	0	0	0	0	0	0	0	0	0	0	0	0.198926	0	0	0	0	0	0	0	0	0	0	0	0	0	0	0	0	0	0	0	0
k__Bacteria;p__Campylobacterota;c__Campylobacteria;o__Campylobacterales;f__Arcobacteraceae;g__Arcobacter;s__Arcobacter cryaerophilus ATCC 43158	CP032823.102401.103906	0	0	0.110432	0	0	0	0	0	0	0	0	0	0	0	0	0	0	0	0	0	0	0	0	0	0	0.255801	0	0	0	0	0	0	0	0	0
k__Bacteria;p__Campylobacterota;c__Campylobacteria;o__Campylobacterales;f__Arcobacteraceae;g__Arcobacter;s__Arcobacter cryaerophilus ATCC 43158	CP032823.568634.570139	0	0	0	0	0.493385	0	0	0	0	0	0	0	0	0	0	0	0	0	0	0	0	0	0	0.510158	0	0.164444	0	0	0	0	0	0	0	0.276887	0.0895019
k__Bacteria;p__Campylobacterota;c__Campylobacteria;o__Campylobacterales;f__Arcobacteraceae;g__Arcobacter;s__Arcobacter cryaerophilus ATCC 43158	CP032823.69871.71376	0	0	0.10472	0	0	0	0	0	0	0	0	0	0	0	0	0	0	0	0	0	0	0	0	0	0	0	0	0	0	0	0	0	0	0	0
k__Bacteria;p__Campylobacterota;c__Campylobacteria;o__Campylobacterales;f__Arcobacteraceae;g__Arcobacter;s__Arcobacter cryaerophilus ATCC 43158	CP032823.785256.786761	0	0	0	0	0	0	0	0	0	0	0	0	0	0	0	0	0	0	0	0	0	0	0	0	0	0	0	0	0	0	0	0	0	0.262314	0.14215
k__Bacteria;p__Firmicutes;c__Bacilli;o__Bacillales;f__Bacillaceae;g__Bacillus;s__Streptococcus pneumoniae	CFEQ01000303.9.1548	0	0	0	0	0	0	0	0	0	0	0	0	0	0	0	0	0	0	0	0	0	0	0.189618	0	0	0	0	0	0	0	0	0	0	0	0
k__Bacteria;p__Firmicutes;c__Bacilli;o__Lactobacillales;f__Streptococcaceae;g__Streptococcus;s__Streptococcus mitis	CP012646.215802.217356	0	0.896099	0	0	0.0854465	0	0	0	0	0	0	0	0	0	0	0	0	0	0	0	0	0	0	0	0	0	0	0	0	0	0	0	0	0	0
k__Bacteria;p__Firmicutes;c__Bacilli;o__Staphylococcales;f__Staphylococcaceae;g__Staphylococcus;s__Staphylococcus epidermidis	CP013943.162365.163920	0	0	0	0	0	0	0	0	0	0	0	0	0.0602007	0	0	0	0	0	0	0	0	0	0	0	0	0	0	0	0	0	0	0	0	0	0
k__Bacteria;p__Firmicutes;c__Bacilli;o__Staphylococcales;f__Staphylococcaceae;g__Staphylococcus;s__Staphylococcus epidermidis	CP014119.1247447.1248999	0	0	0	0	0.0689085	0	0	0	0	0	0	0	0	0	0	0	0	0	0	0	0	0	0	0	0	0	0	0	0	0	0	0	0	0	0
k__Bacteria;p__Firmicutes;c__Bacilli;o__Staphylococcales;f__Staphylococcaceae;g__Staphylococcus;s__Staphylococcus epidermidis	CP014132.542769.544320	0	0	0	0.0504005	0	0	0	0	0	0	0	0	0	0	0	0	0	0	0	0	0	0	0	0	0	0	0	0	0	0	0	0	0	0	0
k__Bacteria;p__Firmicutes;c__Bacilli;o__Staphylococcales;f__Staphylococcaceae;g__Staphylococcus;s__Staphylococcus epidermidis	CP020463.2284968.2286523	0	1.13557	0	0	0	0	0	0	0	0	0	0	0	0	0	0	0	0	0	0	0	0	0	0	0	0	0	0	0	0	0	0	0	0	0
k__Bacteria;p__Firmicutes;c__Bacilli;o__Staphylococcales;f__Staphylococcaceae;g__Staphylococcus;s__Staphylococcus epidermidis	CP022247.1743366.1744921	0	0	0	0	0	0	0	0	0	0	0	0	0.06466	0	0	0	0	0	0	0	0	0	0	0	0	0	0	0	0	0	0	0	0	0	0
k__Bacteria;p__Firmicutes;c__Bacilli;o__Staphylococcales;f__Staphylococcaceae;g__Staphylococcus;s__Staphylococcus epidermidis	CP028282.1598163.1599693	0	1.12012	0	0	0	0	0	0	0	0	0	0	0	0	0	0	0	0	0	0	0	0	0	0	0	0	0	0	0	0	0	0	0	0	0
k__Bacteria;p__Firmicutes;c__Bacilli;o__Staphylococcales;f__Staphylococcaceae;g__Staphylococcus;s__Staphylococcus epidermidis RP62A phage SP-beta	CP000029.155526.157079	0.041547	0	0	0	0	0	0	0	0	0	0	0	0	0	0	0	0	0	0	0	0	0	0	0	0	0	0	0	0	0	0	0	0	0	0
k__Bacteria;p__Firmicutes;c__Clostridia;o__Peptostreptococcales-Tissierellales;f__Peptostreptococcaceae;g__Clostridioides;s__Clostridioides difficile	CP016104.152312.153802	0	0	0	0	0	0	0	0	0	0	0	0	0.0401338	0	0	0	0	0	0	0	0	0	0	0	0	0	0	0	0	0	0	0	0	0	0
k__Bacteria;p__Proteobacteria;c__Alphaproteobacteria;o__Rhizobiales;f__Xanthobacteraceae;g__Afipia;s__uncultured bacterium	HQ697427.1.1457	0	0	0	0	0	0	0	0	0	0	0	0	0	0	0	0	0	0	0	0	0	0	0	0	0.044155	0	0	0.34965	0	0	0.150316	0	0	0	0
k__Bacteria;p__Proteobacteria;c__Gammaproteobacteria;o__Burkholderiales;f__Alcaligenaceae;g__GKS98 freshwater group;s__uncultured bacterium	AY945899.1.1497	0	0	0	0	0	0	0	0	0	0	0	0	0	0	0	0	0	0	0	0	0	0	0	0	0	0.292344	0	0	0	0	0	0	0	0	0
k__Bacteria;p__Proteobacteria;c__Gammaproteobacteria;o__Burkholderiales;f__Alcaligenaceae;g__GKS98 freshwater group;s__uncultured bacterium	JF830146.1.1494	0	0	0	0	0.286659	0.171929	0	0	0	0	0	0	0	0	0	0	0	0	0	0	0	0	0	0.337068	0	0	0	0	0	0	0	0	0	0	0
k__Bacteria;p__Proteobacteria;c__Gammaproteobacteria;o__Burkholderiales;f__Alcaligenaceae;g__GKS98 freshwater group;s__uncultured bacterium	HM130019.1.1454	0.174742	0	0	0	0	0	0	0	0	0	0	0	0	0	0	0	0	0	0	0	0	0	0	0	0	0	0	0	0	0	0	0	0	0	0
k__Bacteria;p__Proteobacteria;c__Gammaproteobacteria;o__Burkholderiales;f__Comamonadaceae;g__Aquabacterium;s__uncultured bacterium	EU536498.1.1387	0	0	0	0	0	0	0	0	0	0	0	0	0	0	0	0	0	0	0	0	0	0	0	0	0.0496744	0	0	0	0	0	0	0	0	0	0
k__Bacteria;p__Proteobacteria;c__Gammaproteobacteria;o__Burkholderiales;f__Comamonadaceae;g__Candidatus Symbiobacter;s__uncultured bacterium	JF697364.1.1504	0	0	0	0	0	0	0	0	0	0	0	0	0	0	0	0	0	0	0	0	0.509504	0	0	0	0	0	0	0	0	0	0	0	0	0	0
k__Bacteria;p__Proteobacteria;c__Gammaproteobacteria;o__Burkholderiales;f__Comamonadaceae;g__Limnohabitans;s__uncultured bacterium	EU801021.1.1499	0.636647	0	0	0	0	0	0	0	0	0	0	0	0	0	0	0	0	0	0	0	0	0	0	0	0.590573	0.511602	1.58197	0	0	0	1.79043	1.75122	2.09641	0	0
k__Bacteria;p__Proteobacteria;c__Gammaproteobacteria;o__Burkholderiales;f__Comamonadaceae;g__Limnohabitans;s__uncultured bacterium	EU801768.1.1501	0	0.695249	0	0	0	0	0	0	0	0	0	0	0	0	0	0	0	0	0	0	0	0	0	0	0	0	0	0	0	0	0	0	0	0	0
k__Bacteria;p__Proteobacteria;c__Gammaproteobacteria;o__Burkholderiales;f__Comamonadaceae;g__Limnohabitans;s__uncultured bacterium	EU802133.1.1494	0	0	0	0	0	0	0	0	0	0	0	0	0	0	0	0	0	0	0	0	0	0	0	0	0	0.630367	0	0	0	0	0	0	0	0.728651	0
k__Bacteria;p__Proteobacteria;c__Gammaproteobacteria;o__Burkholderiales;f__Comamonadaceae;g__Limnohabitans;s__uncultured bacterium	JF697362.1.1497	0	0	0	0	0	0	0	0	0	0	0	0	0	0	0	0	0	0	0	0	0	0	0	1.27539	0	0	0	0	0	0	0	0	0	0	0
k__Bacteria;p__Proteobacteria;c__Gammaproteobacteria;o__Burkholderiales;f__Comamonadaceae;g__Limnohabitans;s__uncultured bacterium	JF697363.1.1503	0	0	0	0	0	0	0	0	0	0	0	0	0	0	0	0	0	0	0	0	0	0	0	0	0	0	0	0.777972	0	0	0	0	0	0	0
k__Bacteria;p__Proteobacteria;c__Gammaproteobacteria;o__Burkholderiales;f__Comamonadaceae;g__Limnohabitans;s__uncultured bacterium	JF697433.1.1493	0	0	0	0	0	0	0	0	0	0	0	0	0	0	0	0	0	0	0	0	0	0	0	0	0	0	0	0.437063	0.36069	0	0	0	0	0	0
k__Bacteria;p__Proteobacteria;c__Gammaproteobacteria;o__Burkholderiales;f__Comamonadaceae;g__Limnohabitans;s__uncultured bacterium	JN868776.1.1527	0	0	0	0	0	0	0	0	0	0	0	0	0	0	0	0	0	0	0	0	0	0	0	1.22073	0	0	1.72039	0	0.585468	0	0	0	0	0	0
k__Bacteria;p__Proteobacteria;c__Gammaproteobacteria;o__Burkholderiales;f__Comamonadaceae;g__Polaromonas;s__uncultured bacterium	JF429330.1.1498	0.223621	0	0	0	0	0	0	0	0	0	0	0	0	0	0	0	0	0	0	0	0	0	0	0	0	0	0	0	0	0	0	0	0	0	0
k__Bacteria;p__Proteobacteria;c__Gammaproteobacteria;o__Burkholderiales;f__Comamonadaceae;g__Rhodoferax;s__uncultured bacterium	KF481589.1.1505	0	0.424874	0	0	0	0	0	0	0	0	0	0	0	0	0	0	0	0	0	0	0	0	0	0	0	0	0	0	0	0	0	0	0	0	0
k__Bacteria;p__Proteobacteria;c__Gammaproteobacteria;o__Burkholderiales;f__Comamonadaceae;g__RS62 marine group;s__Betaproteobacteria bacterium MOLA814	AYMW01000003.487231.488775	0	0	0	0	0	0	0	0	0	0	0	0	0	0	0	0	0	0	0	0	0	0	0	0	0	0.210122	0	0	0	0	0	0	0	0	0
k__Bacteria;p__Proteobacteria;c__Gammaproteobacteria;o__Burkholderiales;f__Comamonadaceae;g__RS62 marine group;s__uncultured Comamonadaceae bacterium	DQ234185.1.1541	0	0	0	0	0	0	0	0	0	0	0	0	0	0.0327023	0	0	0	0	0	0	0	0	0.181718	0	0	0	0	0	0	0.596014	0	0.545642	0	0	0
k__Bacteria;p__Proteobacteria;c__Gammaproteobacteria;o__Burkholderiales;f__Comamonadaceae;g__RS62 marine group;s__uncultured marine bacterium	FR684473.1.1498	0.845604	0.502124	0.620704	0.934452	0.518192	0.468896	0.40732	0.203543	0.217423	0.189953	0.101231	0.501672	0.158306	0	0	0	0	0	0	0	0	0	0	0	0	0	0	0	0	0	0	0	0	0	0
k__Bacteria;p__Proteobacteria;c__Gammaproteobacteria;o__Burkholderiales;f__Comamonadaceae;g__unclassified;s__uncultured bacterium	KJ807840.1.1493	0	0	0	0	0	0	0	0	0	0	0	0	0	0	0	0	0	0.384369	0	0	0	0	0	0	0	0	0	0	0	0	0	0	0	0	0
k__Bacteria;p__Proteobacteria;c__Gammaproteobacteria;o__Burkholderiales;f__Methylophilaceae;g__Candidatus Methylopumilus;s__uncultured bacterium	EU800349.1.1501	0	0	0	0	0	0	0	0	0	0	0	0	0	0	0	0	0	0	0	0	0	0	0	0	0	0.173579	0	0	0	0	0	0	0	0	0
k__Bacteria;p__Proteobacteria;c__Gammaproteobacteria;o__Burkholderiales;f__Methylophilaceae;g__OM43 clade;s__uncultured bacterium	EU799457.1.1510	0	0	0	0	0	0	0	0	0	0	0	0	0	0	0	0	0	0	0	0	0	0	0	0	2.52787	0	0	0	0	0	0	0	0	0	0
k__Bacteria;p__Proteobacteria;c__Gammaproteobacteria;o__Burkholderiales;f__Methylophilaceae;g__OM43 clade;s__uncultured bacterium	FJ545543.1.1535	2.43905	2.36385	0.813008	2.41241	3.1312	5.37668	4.69076	3.12584	7.61934	2.70107	2.44873	5.05853	3.65663	3.74441	1.13388	2.75816	2.86265	5.6214	6.77915	3.62029	8.72036	10.1322	15.1616	13.091	3.49376	11.5293	14.119	13.6801	9.69681	6.91004	12.9606	16.7674	10.9622	0	6.21249
k__Bacteria;p__Proteobacteria;c__Gammaproteobacteria;o__Burkholderiales;f__Methylophilaceae;g__OM43 clade;s__uncultured bacterium	KM820528.1.1486	0	0	0.16184	0	0	0	0	0	0	0	0	0	0	0	0	0	0	0	0	0	0	0	0	0	0	0	0	0	0	0	0	0	0	0	0
k__Bacteria;p__Proteobacteria;c__Gammaproteobacteria;o__Burkholderiales;f__Methylophilaceae;g__OM43 clade;s__uncultured marine bacterium	FR683626.1.1498	0	0	0	0	0.154355	0	0.0525575	0	0	0	0	0	0	0	0	0	0	0	0	0	0	0	0	0	0	0	0	0	0	0	0	0	0	0	0
k__Bacteria;p__Proteobacteria;c__Gammaproteobacteria;o__Burkholderiales;f__Methylophilaceae;g__OM43 clade;s__uncultured marine bacterium	FR684321.1.1504	0	0	0	0.37596	0	0	0	0	0	0	0	0	0	0	0	0	0	0	0	0	0	0	0	0	0.778232	0	0	0	0	0	0	0	0	8.02973	0
k__Bacteria;p__Proteobacteria;c__Gammaproteobacteria;o__Burkholderiales;f__Methylophilaceae;g__OM43 clade;s__uncultured marine bacterium	FR684413.1.1500	0	0	0	0	0	0	0	0	0	0	0	0	0	0	0	0	0	0	0	0	0	0	0	0	0.894138	0	0	0	0	0	0	0	0	0	0
k__Bacteria;p__Proteobacteria;c__Gammaproteobacteria;o__Burkholderiales;f__Methylophilaceae;g__OM43 clade;s__uncultured marine bacterium	FR684477.1.1495	0	0	0	0.100801	0	0	0	0	0	0	0	0	0	0	0	0	0	0	0	0	0	0	0	0	0	0	0	0	0	0	0	0	0	0	0
k__Bacteria;p__Proteobacteria;c__Gammaproteobacteria;o__Burkholderiales;f__Methylophilaceae;g__OM43 clade;s__uncultured Methylophilaceae bacterium	KC899251.1.1331	0	0	0	0	0	0	0.123886	0	0	0	0	0	0	0	0	0	0	0	0	0	0	0	0	0	0	0	0	0	0	0	0	0	0	0	0
k__Bacteria;p__Proteobacteria;c__Gammaproteobacteria;o__Burkholderiales;f__Nitrosomonadaceae;g__DSSD61;s__uncultured bacterium	AY328759.1.1532	0	0	0	0	0	0	0	0	0	0	0	0	0	0	0	0	0	0.160154	0	0.161469	0	0	0	0	0	0	0	0	0	0	0	0	0	0	0
k__Bacteria;p__Proteobacteria;c__Gammaproteobacteria;o__Burkholderiales;f__Nitrosomonadaceae;g__IS-44;s__uncultured bacterium	EU799227.1.1501	0.397141	0.131325	0	0.171634	0.231533	0.130249	0.715157	0.803788	0.403785	0.385661	0.174535	0.867475	0.408027	0.803023	0.69624	0.386815	0.357831	0.704677	1.15519	0.35693	0.509504	0.400481	0.766374	0.883666	0.778232	1.03234	1.14693	0.611888	0.695243	0.465636	0.845108	1.3088	0.888952	1.22413	0.2843
k__Bacteria;p__Proteobacteria;c__Gammaproteobacteria;o__Burkholderiales;f__Nitrosomonadaceae;g__Nitrosomonas;s__uncultured bacterium	GU145388.1.1505	0	0	0	0	0	0	0	0	0	0	0	0	0	0	0	0	0	0	0	0	0	0	0	0	0	0	0	0	0	0	0.123593	0	0.156874	0	0
k__Bacteria;p__Proteobacteria;c__Gammaproteobacteria;o__Burkholderiales;f__Oxalobacteraceae;g__Massilia;s__uncultured bacterium	HQ119626.1.1500	0	0.301275	0	0	0	0	0	0	0	0	0	0	0	0	0	0	0	0	0	0	0	0	0	0	0	0	0	0	0	0	0	0	0	0	0
k__Bacteria;p__Proteobacteria;c__Gammaproteobacteria;o__Burkholderiales;f__Oxalobacteraceae;g__uncultured;s__uncultured bacterium	EU801613.1.1496	0.0782061	0	0	0	0	0	0	0	0	0	0	0	0	0	0	0	0	0	0	0	0	0	0	0	0	0	0	0	0	0	0	0.191712	0	0	0
k__Bacteria;p__Proteobacteria;c__Gammaproteobacteria;o__Coxiellales;f__Coxiellaceae;g__Coxiella;s__uncultured bacterium	JQ195237.1.1364	0	0	0	0	0	0	0	0	0	0.0590004	0	0	0	0	0	0	0	0	0	0	0	0	0	0	0	0	0	0	0	0	0	0	0	0	0
k__Bacteria;p__Proteobacteria;c__Gammaproteobacteria;o__Coxiellales;f__Coxiellaceae;g__Coxiella;s__uncultured bacterium	JQ200135.1.1366	0	0	0	0	0	0	0	0	0	0	0	0	0	0.14716	0	0	0	0	0.136799	0	0	0	0	0	0	0	0	0	0	0	0	0	0	0	0
k__Bacteria;p__Proteobacteria;c__Gammaproteobacteria;o__Coxiellales;f__Coxiellaceae;g__Coxiella;s__uncultured bacterium	KC294770.1.1462	0	0	0	0	0	0	0	0	0	0	0	0	0	0	0	0	0	0	0	0	0	0.640769	0	0	0	0	0	0	0	0	0	0	0	0	0
k__Bacteria;p__Proteobacteria;c__Gammaproteobacteria;o__Coxiellales;f__Coxiellaceae;g__Coxiella;s__uncultured bacterium	KC682733.1.1501	0.123419	0	0	0	0	0	0	0	0	0	0	0	0	0	0	0	0	0	0	0	0	0	0	0	0	0	0	0	0	0	0	0.129037	0	0	0
k__Bacteria;p__Proteobacteria;c__Gammaproteobacteria;o__Coxiellales;f__Coxiellaceae;g__Coxiella;s__uncultured bacterium	KX172184.1.1460	0.232175	0	0	0	0	0	0	0	0	0	0	0	0	0	0	0	0	0	0	0	0	0	0	0	0	0	0	0	0	0	0	0	0	0	0
k__Bacteria;p__Proteobacteria;c__Gammaproteobacteria;o__Coxiellales;f__Coxiellaceae;g__Coxiella;s__uncultured Legionella sp.	JN860349.1.1502	0	0	0	0	0	0	0	0	0	0	0	0	0	0.150794	0	0	0	0	0	0	0	0	0	0	0	0	0	0	0	0	0	0	0	0	0
k__Bacteria;p__Proteobacteria;c__Gammaproteobacteria;o__Coxiellales;f__Coxiellaceae;g__Coxiella;s__uncultured marine bacterium	FR686243.1.1515	0	0	0	0	0	0	0	0	0	0	0	0	0	0.0272519	0	0	0	0	0	0	0	0	0	0	0	0	0	0	0	0	0	0	0	0	0
k__Bacteria;p__Proteobacteria;c__Gammaproteobacteria;o__Coxiellales;f__Coxiellaceae;g__Coxiella;s__uncultured marine bacterium	KX935557.1.1500	0	0	0	0	0	0	0	0	0	0	0	0	0	0	0	0	0	0	0	0	0	0	0	0.0910996	0	0	0	0	0	0	0	0	0	0	0
k__Bacteria;p__Proteobacteria;c__Gammaproteobacteria;o__Enterobacterales;f__Enterobacteriaceae;g__Escherichia-Shigella;s__Escherichia coli	CP030939.4688486.4690039	0.111199	0	0	0	0	0	0	0	0	0	0	0	0	0	0	0	0	0	0	0	0	0	0	0	0	0	0	0	0	0	0	0	0	0	0
k__Bacteria;p__Proteobacteria;c__Gammaproteobacteria;o__Enterobacterales;f__Pasteurellaceae;g__Haemophilus;s__Haemophilus parainfluenzae	CP031477.862302.863821	0	0.115875	0	0	0	0	0	0	0	0	0	0	0	0	0	0	0	0	0	0	0	0	0	0	0	0	0	0	0	0	0	0	0	0	0
k__Bacteria;p__Proteobacteria;c__Gammaproteobacteria;o__Enterobacterales;f__Vibrionaceae;g__Vibrio;s__Vibrio tapetis	Y08430.1.1472	0	0	0	0	0	0	0	0	0	0	0	0	0.32553	0	0	0	0	0	0	0	0	0	0	0	0	0	0	0	0	0	0	0	0	0	0
k__Bacteria;p__Proteobacteria;c__Gammaproteobacteria;o__Francisellales;f__Francisellaceae;g__Francisella;s__Francisella sp. FSC1006	CP009574.841721.843265	0	0	0	0	0	0	0	0	0	0	0	0	0.205128	0	0	0	0	0	0	0	0	0	0	0	0	0	0	0	0	0	0	0	0	0	0
k__Bacteria;p__Proteobacteria;c__Gammaproteobacteria;o__Francisellales;f__Francisellaceae;g__Francisella;s__Francisella sp. TX077308	CP002872.458293.459822	0	0	0	0	0	0	0	0	0.0525637	0	0	0	0	0	0	0	0	0	0	0	0	0	0	0	0	0	0	0	0	0	0	0	0	0	0
k__Bacteria;p__Proteobacteria;c__Gammaproteobacteria;o__Francisellales;f__Francisellaceae;g__Francisella;s__uncultured marine bacterium	GU235586.1.1373	0.0733183	0.131325	0	0	0	0	0	0	0	0	0	0	0	0	0	0	0	0	0	0	0	0	0	0	0	0	0	0	0	0	0	0	0	0	0
